# Supplementary material for: Prokaryotic morphological features and maintenance activities governed by seasonal productivity conditions
Source: FEMS Microbiol Ecol. 2024 Sep 11;100(11):fiae121. doi: 10.1093/femsec/fiae121 (PMC11556340; doi:10.1093/femsec/fiae121)
Supplement: fiae121_Supplemental_Files [file fiae121_supplemental_files.zip]

Archive with 4 entries (4 files):
- MS2_Supplementary Data.docx
- MS2_Supplementary Data_Table S4.xlsx
- MS2_Supplementary Data_Table S5.xlsx
- MS2_Supplementary Data_Table S6.xlsx
