# Supplementary material for: Prokaryotic morphological features and maintenance activities governed by seasonal productivity conditions
Source: FEMS Microbiol Ecol. 2024 Sep 11;100(11):fiae121. doi: 10.1093/femsec/fiae121 (PMC11556340; doi:10.1093/femsec/fiae121)
Supplement: fiae121_Supplemental_Files [file fiae121_supplemental_files.zip › MS2_Supplementary Data_Table S4.xlsx]

## Sheet: Supplementary Table S4
Supplementary Table S4. Metatranscriptomic sequencing statistics in the C and TN treatment
Sample	Treatment	Condition	Day_of_Experiment	Replicate	Mreads	n_qc_reads	n_mapped2contigs	n_mapped2genes	Archaea	Bacteria	Eukaryota	Viruses
P20511_116	C	Winter	17	1	96.45	35382338	32724915	22671313	1946181	5494907	10420814	191264
P20511_117	C	Winter	17	2	72.28	29266790	27723771	20838204	1510783	5509973	10258839	160857
P20511_118	C	Winter	17	3	96.3	35446714	33553998	25082735	1837920	5817356	13165555	175228
P20511_122	TN	Summer	17	1	91.92	36490812	34313771	23519310	91556	5315524	11085996	406735
P20511_123	TN	Summer	17	2	91.47	26465856	25198590	17189846	310408	7762929	2018942	759721
P20511_124	TN	Summer	17	3	90.41	26890962	25163493	16636996	277907	6582538	2428884	783317
