# Supplementary material for: Prokaryotic morphological features and maintenance activities governed by seasonal productivity conditions
Source: FEMS Microbiol Ecol. 2024 Sep 11;100(11):fiae121. doi: 10.1093/femsec/fiae121 (PMC11556340; doi:10.1093/femsec/fiae121)
Supplement: fiae121_Supplemental_Files [file fiae121_supplemental_files.zip › MS2_Supplementary Data_Table S5.xlsx]

## Sheet: Supplementary Table S5A
Suuplementart Table S5A. List of differentially expressed (DE) genes in the C and TN treatment based on KEGG database
KEGG_KO	Gene	Description	Type	Treatment
K14058	ttcA	tRNA 2-thiocytidine biosynthesis protein TtcA	Down	C
K20989	DUR3	urea-proton symporter	Down	C
K11294	NCL,NSR1	nucleolin	Down	C
K10946	pmoC-amoC	methane/ammonia monooxygenase subunit C	Down	C
K01011	TST,MPST,sseA	thiosulfate/3-mercaptopyruvate sulfurtransferase [EC:2.8.1.1 2.8.1.2]	Down	C
K16222	CDF1	Dof zinc finger protein DOF5.5	Down	C
K06584	ITGA8	integrin alpha 8	Down	C
K10937	acfB	accessory colonization factor AcfB	Down	C
K01593	DDC,TDC	aromatic-L-amino-acid/L-tryptophan decarboxylase [EC:4.1.1.28 4.1.1.105]	Down	C
K13750	SLC24A2,NCKX2	solute carrier family 24 (sodium/potassium/calcium exchanger), member 2	Down	C
K02708	psbF	photosystem II cytochrome b559 subunit beta	Down	C
K16254	mxaJ	mxaJ protein	Down	C
K02552	menF	menaquinone-specific isochorismate synthase [EC:5.4.4.2]	Down	C
K07827	KRAS,KRAS2	GTPase KRas	Down	C
K18382	adh1	NAD+dependent secondary alcohol dehydrogenase Adh1 [EC:1.1.1.-]	Down	C
K06252	TN	tenascin	Down	C
K00521	E1.16.1.7	ferric-chelate reductase [EC:1.16.1.7]	Down	C
K08776	NPEPPS	puromycin-sensitive aminopeptidase [EC:3.4.11.14]	Down	C
K23036	desC2	sn-2 palmitoyl-lipid 9-desaturase [EC:1.14.19.27]	Down	C
K02985	RP-S3e,RPS3	small subunit ribosomal protein S3e	Down	C
K03307	TC.SSS	solute:Na symporter, SSS family	Down	C
K13195	CIRBP	cold-inducible RNA-binding protein	Down	C
K13196	FSHR	follicle stimulating hormone receptor	Down	C
K13197	HAPLN2	hyaluronan and proteoglycan link protein 2	Down	C
K13198	FLVCR,SLC49A1_2	MFS transporter, FLVCR family, feline leukemia virus subgroup C receptor-related protein	Down	C
K13199	E2.3.2.15	glutathione gamma-glutamylcysteinyltransferase [EC:2.3.2.15]	Down	C
K13200	ydgD	protease YdgD [EC:3.4.21.-]	Down	C
K13201	BLMH,pepC	bleomycin hydrolase [EC:3.4.22.40]	Down	C
K13202	DIAPH1	diaphanous 1	Down	C
K13203	exoK	endo-1,3-1,4-beta-glycanase ExoK [EC:3.2.1.-]	Down	C
K13204	petE	plastocyanin	Down	C
K13205	CDC20	cell division cycle 20, cofactor of APC complex	Down	C
K13206	FBXO11	F-box protein 11	Down	C
K13207	WDFY3,ALFY	WD repeat and FYVE domain-containing protein 3	Down	C
K13208	HADHA	enoyl-CoA hydratase / long-chain 3-hydroxyacyl-CoA dehydrogenase [EC:4.2.1.17 1.1.1.211]	Down	C
K13209	BCHE	cholinesterase [EC:3.1.1.8]	Down	C
K13210	EEF2K	elongation factor 2 kinase [EC:2.7.11.20]	Down	C
K13211	PTPRQ	receptor-type tyrosine-protein phosphatase Q [EC:3.1.3.48]	Down	C
K13212	CORO1B_1C_6	coronin-1B/1C/6	Down	C
K13213	DHBD	2,3-dihydroxybenzoate decarboxylase [EC:4.1.1.46]	Down	C
K13214	NR	nitrate reductase (NAD(P)H) [EC:1.7.1.1 1.7.1.2 1.7.1.3]	Down	C
K13215	CDC42	cell division control protein 42	Down	C
K13216	PAPPA2	pappalysin-2 [EC:3.4.24.-]	Down	C
K13217	cpaA,tadV	prepilin peptidase CpaA [EC:3.4.23.43]	Down	C
K13218	PABPC	polyadenylate-binding protein	Down	C
K13219	MTRR	methionine synthase reductase [EC:1.16.1.8]	Down	C
K13220	betA,CHDH	choline dehydrogenase [EC:1.1.99.1]	Down	C
K13221	TPP1,CLN2	tripeptidyl-peptidase I [EC:3.4.14.9]	Down	C
K13222	DYRK1	dual specificity tyrosine-phosphorylation-regulated kinase 1 [EC:2.7.12.1]	Down	C
K13223	GSG2	serine/threonine-protein kinase haspin [EC:2.7.11.1]	Down	C
K13224	KCNMA1,KCA1.1	potassium large conductance calcium-activated channel subfamily M alpha member 1	Down	C
K13225	frmA,ADH5,adhC	S-(hydroxymethyl)glutathione dehydrogenase / alcohol dehydrogenase [EC:1.1.1.284 1.1.1.1]	Down	C
K13226	UL9	Alphaherpesvirinae replication origin-binding protein	Down	C
K13227	CCNB2	G2/mitotic-specific cyclin-B2	Down	C
K13228	COPB2,SEC27	coatomer subunit beta'	Down	C
K13229	amt,AMT,MEP	ammonium transporter, Amt family	Down	C
K13230	NPH1	Poxviridae nucleoside triphosphatase I [EC:3.6.1.15]	Down	C
K13231	CAPNN	calpain, invertebrate [EC:3.4.22.-]	Down	C
K13232	ARIH1	ariadne-1 [EC:2.3.2.31]	Down	C
K13233	psaJ	photosystem I subunit IX	Down	C
K13234	bkdA	2-oxoisovalerate dehydrogenase E1 component [EC:1.2.4.4]	Down	C
K13235	CCT8	T-complex protein 1 subunit theta	Down	C
K13236	IL6ST,GP130,CD130	interleukin 6 signal transducer	Down	C
K13237	HMGCR	hydroxymethylglutaryl-CoA reductase (NADPH) [EC:1.1.1.34]	Down	C
K13238	narH,narY,nxrB	nitrate reductase / nitrite oxidoreductase, beta subunit [EC:1.7.5.1 1.7.99.-]	Down	C
K13239	MYEF2	myelin expression factor 2	Down	C
K13240	DEP1	methylthioribulose 1-phosphate dehydratase / enolase-phosphatase E1 [EC:4.2.1.109 3.1.3.77]	Down	C
K13241	TMEM86B	alkenylglycerophosphocholine hydrolase [EC:3.3.2.2]	Down	C
K13242	NAE1,APPBP1	NEDD8-activating enzyme E1 regulatory subunit	Down	C
K13243	K07450	putative resolvase	Down	C
K13244	VCPO	vanadium chloroperoxidase [EC:1.11.1.10]	Down	C
K13245	ITIH4	inter-alpha-trypsin inhibitor heavy chain H4	Down	C
K13246	TAF5	transcription initiation factor TFIID subunit 5	Down	C
K13247	VCP,CDC48	transitional endoplasmic reticulum ATPase	Down	C
K13248	HCN1	hyperpolarization activated cyclic nucleotide-gated potassium channel 1	Down	C
K13249	DAGL	sn1-specific diacylglycerol lipase [EC:3.1.1.116]	Down	C
K13250	CBX5,HP1A	chromobox protein 5	Down	C
K13251	dasA	N,N'-diacetylchitobiose transport system substrate-binding protein	Down	C
K13252	CNGA3	cyclic nucleotide gated channel alpha 3	Down	C
K13253	rpoS	RNA polymerase nonessential primary-like sigma factor	Up	TN
K13254	hemB,ALAD	porphobilinogen synthase [EC:4.2.1.24]	Up	TN
K13255	K06882	uncharacterized protein	Up	TN
K13256	fadE	acyl-CoA dehydrogenase [EC:1.3.99.-]	Up	TN
K13257	AXL2	axial budding pattern protein 2	Up	TN
K13258	prtC	serralysin [EC:3.4.24.40]	Up	TN
K13259	raxST	sulfotransferase	Up	TN
K13260	K07336	PKHD-type hydroxylase [EC:1.14.11.-]	Up	TN
K13261	hfq	host factor-I protein	Up	TN
K13262	E3.2.1.17	lysozyme [EC:3.2.1.17]	Up	TN
K13263	MOGS	mannosyl-oligosaccharide glucosidase [EC:3.2.1.106]	Up	TN
K13264	mcp	methyl-accepting chemotaxis protein	Up	TN
K13265	cheZ	chemotaxis protein CheZ	Up	TN
K13266	gshA,ybdK	glutamate---cysteine ligase / carboxylate-amine ligase [EC:6.3.2.2 6.3.-.-]	Up	TN
K13267	bifA	c-di-GMP phosphodiesterase [EC:3.1.4.52]	Up	TN
K13268	hepA	ATP-dependent helicase HepA [EC:5.6.2.-]	Up	TN
K13269	PFS2	polyadenylation factor subunit 2	Up	TN
K13270	vexF	multidrug efflux pump	Up	TN
K13271	arnC,pmrF	undecaprenyl-phosphate 4-deoxy-4-formamido-L-arabinose transferase [EC:2.4.2.53]	Up	TN
K13272	HERC5_6	E3 ISG15--protein ligase [EC:2.3.2.-]	Up	TN
K13273	fadH	2,4-dienoyl-CoA reductase (NADPH2) [EC:1.3.1.34]	Up	TN
K13274	MEP	extracellular elastinolytic metalloproteinase [EC:3.4.24.-]	Up	TN
K13275	PPM1G,PP2CG	protein phosphatase 1G [EC:3.1.3.16]	Up	TN
K13276	prpB	methylisocitrate lyase [EC:4.1.3.30]	Up	TN
K13277	cwlK	peptidoglycan LD-endopeptidase CwlK [EC:3.4.-.-]	Up	TN
K13278	MVK,mvaK1	mevalonate kinase [EC:2.7.1.36]	Up	TN
K13279	mddA	methanethiol S-methyltransferase [EC:2.1.1.334]	Up	TN
K13280	dke1	acetylacetone-cleaving enzyme [EC:1.13.11.50]	Up	TN
K13281	kauB	4-guanidinobutyraldehyde dehydrogenase / NAD-dependent aldehyde dehydrogenase [EC:1.2.1.54 1.2.1.-]	Up	TN
K13282	nqrD	Na+transporting NADH:ubiquinone oxidoreductase subunit D [EC:7.2.1.1]	Up	TN
K13283	queC	7-cyano-7-deazaguanine synthase [EC:6.3.4.20]	Up	TN
K13284	waaE,kdtX	(heptosyl)LPS beta-1,4-glucosyltransferase [EC:2.4.1.-]	Up	TN
K13285	pafC	proteasome accessory factor C	Up	TN
K13286	fadB	3-hydroxyacyl-CoA dehydrogenase / enoyl-CoA hydratase / 3-hydroxybutyryl-CoA epimerase / enoyl-CoA isomerase [EC:1.1.1.35 4.2.1.17 5.1.2.3 5.3.3.8]	Up	TN
K13287	KCNA2,KV1.2	potassium voltage-gated channel Shaker-related subfamily A member 2	Up	TN
K13288	flrB,fleS,flaL	two-component system, sensor histidine kinase FlrB [EC:2.7.13.3]	Up	TN
K13289	prpC	2-methylcitrate synthase [EC:2.3.3.5]	Up	TN
K13290	ACSS3,prpE	propionyl-CoA synthetase [EC:6.2.1.17]	Up	TN
K13291	mshE	MSHA biogenesis protein MshE	Up	TN
K13292	hsdM	type I restriction enzyme M protein [EC:2.1.1.72]	Up	TN
K13293	nqrE	Na+transporting NADH:ubiquinone oxidoreductase subunit E [EC:7.2.1.1]	Up	TN
K13294	FNDC3	fibronectin type III domain-containing protein 3	Up	TN
K13295	hflX	GTPase	Up	TN
K13296	fliD	flagellar hook-associated protein 2	Up	TN
K13297	impB	type VI secretion system protein ImpB	Up	TN
K13298	int	integrase	Up	TN
K13299	dmpN,poxD,tomA3	phenol/toluene 2-monooxygenase (NADH) P3/A3 [EC:1.14.13.244 1.14.13.243]	Up	TN
K13300	rimK	ribosomal protein S6--L-glutamate ligase [EC:6.3.2.-]	Up	TN
K13301	gp5	Straboviridae pre-baseplate central spike protein Gp5 [EC:3.2.1.17]	Up	TN
K13302	nqrF	Na+transporting NADH:ubiquinone oxidoreductase subunit F [EC:7.2.1.1]	Up	TN
K13303	deaA	chitin disaccharide deacetylase [EC:3.5.1.105]	Up	TN
K13304	acnD	2-methylcitrate dehydratase (2-methyl-trans-aconitate forming) [EC:4.2.1.117]	Up	TN
K13305	nqrC	Na+transporting NADH:ubiquinone oxidoreductase subunit C [EC:7.2.1.1]	Up	TN
K13306	impF	type VI secretion system protein ImpF	Up	TN
K13307	ladS	two-component system, sensor histidine kinase LadS	Up	TN
K13308	staD	chromopyrrolic acid synthase	Up	TN
K13309	E4.4.1.11	methionine-gamma-lyase [EC:4.4.1.11]	Up	TN
K13310	proP	MFS transporter, MHS family, proline/betaine transporter	Up	TN
K13311	tyrA	chorismate mutase / prephenate dehydrogenase [EC:5.4.99.5 1.3.1.12]	Up	TN
K13312	ACR3,arsB	arsenite transporter	Up	TN
K13313	PEO1	twinkle protein [EC:5.6.2.3]	Up	TN
K13314	gp62	Straboviridae sliding clamp loader	Up	TN
K13315	TTN	titin [EC:2.7.11.1]	Up	TN
K13316	waaF,rfaF	lipopolysaccharide heptosyltransferase II [EC:2.4.99.24]	Up	TN
K13317	K09144	uncharacterized protein	Up	TN
K13318	TROVE2,SSA2	60 kDa SS-A/Ro ribonucleoprotein	Up	TN
K13319	nqrB	Na+transporting NADH:ubiquinone oxidoreductase subunit B [EC:7.2.1.1]	Up	TN
K13320	marR	MarR family transcriptional regulator, multiple antibiotic resistance protein MarR	Up	TN
K13321	gp44	Straboviridae sliding clamp loader	Up	TN
K13322	PRSS15,PIM1	ATP-dependent Lon protease [EC:3.4.21.53]	Up	TN
K13323	K07465	putative RecB family exonuclease	Up	TN
K13324	MGME1,DDK1	mitochondrial genome maintenance exonuclease 1 [EC:3.1.-.-]	Up	TN
K13325	exuR	GntR family transcriptional regulator, hexuronate regulon transcriptional repressor	Up	TN
K13326	pfbA	plasmin and fibronectin-binding protein A	Up	TN
K13327	MVD,mvaD	diphosphomevalonate decarboxylase [EC:4.1.1.33]	Up	TN
K13328	TC.CNT	concentrative nucleoside transporter, CNT family	Up	TN
K13329	K23144	UDP-N-acetylglucosamine diphosphorylase / glucose-1-phosphate thymidylyltransferase / UDP-N-acetylgalactosamine diphosphorylase / glucosamine-1-phosphate N-acetyltransferase / galactosamine-1 phosphate N-acetyltransferase [EC:2.7.7.23 2.7.7.24 2.7.7.83 2.3.1.157 2.3.1.276]	Up	TN
K13330	KCND1,KV4.1	potassium voltage-gated channel Shal-related subfamily D member 1	Up	TN
K13331	rpoE	RNA polymerase sigma-70 factor, ECF subfamily	Up	TN
K13332	nrdA	Straboviridae ribonucleoside-diphosphate reductase subunit alpha [EC:1.17.4.1]	Up	TN
K13333	flaG	flagellar protein FlaG	Up	TN
K13334	puuA	gamma-glutamylputrescine synthase [EC:6.3.1.11]	Up	TN
K13335	ena	enamidase [EC:3.5.2.18]	Up	TN
K13336	gp5	Autographiviridae DNA-directed DNA polymerase [EC:2.7.7.7]	Up	TN
K13337	ppnN	pyrimidine/purine-5'-nucleotide nucleosidase [EC:3.2.2.10 3.2.2.-]	Up	TN
K13338	astC	succinylornithine aminotransferase [EC:2.6.1.81]	Up	TN
K13339	K15878,narB	rieske iron-sulfur protein	Up	TN
K13340	lpxC-fabZ	UDP-3-O-[3-hydroxymyristoyl] N-acetylglucosamine deacetylase / 3-hydroxyacyl-[acyl-carrier-protein] dehydratase [EC:3.5.1.108 4.2.1.59]	Up	TN
K13341	sadC	diguanylate cyclase [EC:2.7.7.65]	Up	TN
K13342	apbE	FAD:protein FMN transferase [EC:2.7.1.180]	Up	TN
K13343	merP	periplasmic mercuric ion binding protein	Up	TN
K13344	feaR	AraC family transcriptional regulator, positive regulator of tynA and feaB	Up	TN
K13345	gp25	Straboviridae baseplate wedge protein	Up	TN
K13346	K02480	two-component system, NarL family, sensor kinase [EC:2.7.13.3]	Up	TN
K13347	pep2	maltokinase [EC:2.7.1.175]	Up	TN
K13348	gspK	glucosamine kinase [EC:2.7.1.8]	Up	TN
K13349	rng,cafA	ribonuclease G [EC:3.1.26.-]	Up	TN
K13350	lpp	murein lipoprotein	Up	TN
K13351	exoA	succinoglycan biosynthesis protein ExoA [EC:2.4.-.-]	Up	TN
K13352	serK	L-serine kinase (ADP) [EC:2.7.1.226]	Up	TN
K13353	acoR	sigma-54 dependent transcriptional regulator, acetoin dehydrogenase operon transcriptional activator AcoR	Up	TN
K13354	glft1	rhamnopyranosyl-N-acetylglucosaminyl-diphospho-decaprenol beta-1,3/1,4-galactofuranosyltransferase [EC:2.4.1.287]	Up	TN
K13355	nahK,lnpB	N-acetylhexosamine 1-kinase [EC:2.7.1.162]	Up	TN
K13356	K09776	uncharacterized protein	Up	TN
K13357	pqqE	PqqA peptide cyclase [EC:1.21.98.4]	Up	TN
K13358	xtmB	phage terminase large subunit	Up	TN
K13359	astA	arginine N-succinyltransferase [EC:2.3.1.109]	Up	TN
K13360	GH3	auxin responsive GH3 gene family	Up	TN
K13361	vicK	two-component system, OmpR family, sensor histidine kinase VicK [EC:2.7.13.3]	Up	TN
K13362	glnG,ntrC	two-component system, NtrC family, nitrogen regulation response regulator GlnG	Up	TN
K13363	rpoN	RNA polymerase sigma-54 factor	Up	TN
K13364	K09980	uncharacterized protein	Up	TN
K13365	dmpM,poxC,tomA2	phenol/toluene 2-monooxygenase (NADH) P2/A2 [EC:1.14.13.244 1.14.13.243]	Up	TN
K13366	narL	two-component system, NarL family, nitrate/nitrite response regulator NarL	Up	TN
K13367	dmpL,poxB,tomA1	phenol/toluene 2-monooxygenase (NADH) P1/A1 [EC:1.14.13.244 1.14.13.243]	Up	TN
K13368	drp35	lactonase [EC:3.1.1.-]	Up	TN
K13369	wbqL	O-antigen biosynthesis protein WbqL	Up	TN
K13370	pseG	UDP-2,4-diacetamido-2,4,6-trideoxy-beta-L-altropyranose hydrolase [EC:3.6.1.57]	Up	TN
K13371	ftsE	cell division transport system ATP-binding protein	Up	TN
K13372	AGBL4,CCP6	cytosolic carboxypeptidase protein 6 [EC:3.4.17.24]	Up	TN
K13373	C1QTNF9	complement C1q and tumor necrosis factor-related protein 9	Up	TN
K13374	ccoN	cytochrome c oxidase cbb3-type subunit I [EC:7.1.1.9]	Up	TN
K13375	repA	regulatory protein RepA	Up	TN
K13376	MUC2	mucin-2	Up	TN
K13377	dndD	DNA sulfur modification protein DndD	Up	TN
K13378	lea6	UDP-2-acetamido-4-(D-alanylamino)-2,4,6-trideoxy-alpha-D-mannopyranose hydrolase	Up	TN
K13379	parB,spo0J	ParB family transcriptional regulator, chromosome partitioning protein	Up	TN
K13380	PPIL6	peptidyl-prolyl cis-trans isomerase-like 6 [EC:5.2.1.8]	Up	TN
K13381	gnl,RGN	gluconolactonase [EC:3.1.1.17]	Up	TN
K13382	moeB	molybdopterin-synthase adenylyltransferase [EC:2.7.7.80]	Up	TN
K13383	mntH	manganese transport protein	Up	TN
K13384	cmoB	tRNA (mo5U34)-methyltransferase [EC:2.1.1.-]	Up	TN
K13385	msrC	L-methionine (R)-S-oxide reductase [EC:1.8.4.14]	Up	TN
K13386	K07164	uncharacterized protein	Up	TN
K13387	gspD	general secretion pathway protein D	Up	TN
K13388	avtA	valine--pyruvate aminotransferase [EC:2.6.1.66]	Up	TN
K13389	ABC.PA.S	polar amino acid transport system substrate-binding protein	Up	TN
K13390	phoB	two-component system, OmpR family, phosphate regulon response regulator PhoB	Up	TN
K13391	cd,ma,nplT	cyclomaltodextrinase / maltogenic alpha-amylase / neopullulanase [EC:3.2.1.54 3.2.1.133 3.2.1.135]	Up	TN
K13392	cheA	two-component system, chemotaxis family, sensor kinase CheA [EC:2.7.13.3]	Up	TN
K13393	speA	arginine decarboxylase [EC:4.1.1.19]	Up	TN
K13394	aoxB	arsenite oxidase large subunit [EC:1.20.2.1 1.20.9.1]	Up	TN
K13395	sgcE,mdpE,ncsE,kedE,calE8,pksE	enediyne polyketide synthase	Up	TN
K13396	wbpB	UDP-N-acetyl-2-amino-2-deoxyglucuronate dehydrogenase [EC:1.1.1.335]	Up	TN
K13397	spoIIAA	stage II sporulation protein AA (anti-sigma F factor antagonist)	Up	TN
K13398	JBP1	thymine dioxygenase [EC:1.14.11.6]	Up	TN
K13399	vpsQ	polysaccharide biosynthesis protein VpsQ	Up	TN
K13400	dpo	DNA polymerase bacteriophage-type [EC:2.7.7.7]	Up	TN
K13401	dgcB	diguanylate cyclase [EC:2.7.7.65]	Up	TN
K13402	dps	starvation-inducible DNA-binding protein	Up	TN
K13403	dndC	DNA sulfur modification protein DndC	Up	TN
K13404	ygeR	lipoprotein YgeR	Up	TN
K13405	pseB,wbjB	UDP-N-acetylglucosamine 4,6-dehydratase/5-epimerase [EC:4.2.1.115 5.1.3.-]	Up	TN
K13406	pepB	PepB aminopeptidase [EC:3.4.11.23]	Up	TN
K13407	seqA	negative modulator of initiation of replication	Up	TN
K13408	csh	carbon disulfide hydrolase [EC:3.13.1.5]	Up	TN
K13409	ttsA	typhoid toxin secretion A	Up	TN
K13410	waaD	UDP-glucose:(glucosyl)LPS alpha-1,2-glucosyltransferase [EC:2.4.1.-]	Up	TN
K13411	sapM	phosphatidylinositol-3-phosphatase [EC:3.1.3.64]	Up	TN
K13412	fecR	transmembrane sensor	Up	TN
K13413	dmt	Escherichia phage methyltransferase [EC:2.1.1.-]	Up	TN
K13414	rnr,vacB	ribonuclease R [EC:3.1.13.1]	Up	TN
K13415	nqrA	Na+transporting NADH:ubiquinone oxidoreductase subunit A [EC:7.2.1.1]	Up	TN
K13416	SMCHD1	structural maintenance of chromosomes flexible hinge domain-containing protein 1	Up	TN
K13417	uacT	uric acid transporter	Up	TN
K13418	flhB	flagellar biosynthesis protein FlhB	Up	TN
K13419	K07576	metallo-beta-lactamase family protein	Up	TN
K13420	ydaM	diguanylate cyclase [EC:2.7.7.65]	Up	TN
K13421	fadJ	3-hydroxyacyl-CoA dehydrogenase / enoyl-CoA hydratase / 3-hydroxybutyryl-CoA epimerase [EC:1.1.1.35 4.2.1.17 5.1.2.3]	Up	TN
K13422	mscS	small conductance mechanosensitive channel	Up	TN
K13423	yscD,sctD,ssaD	type III secretion protein D	Up	TN
K13424	yabN	tetrapyrrole methylase family protein / MazG family protein	Up	TN
K13425	uvsW	Straboviridae ATP-dependent DNA helicase UvsW [EC:5.6.2.4]	Up	TN
K13426	pucB	light-harvesting protein B-800-850 beta chain	Up	TN
K13427	ahpD	lipoyl-dependent peroxiredoxin subunit D [EC:1.11.1.28]	Up	TN
K13428	roeA	diguanylate cyclase [EC:2.7.7.65]	Up	TN
K13429	exaA	alcohol dehydrogenase (cytochrome c) [EC:1.1.2.8]	Up	TN
K13430	vioA	dTDP-4-amino-4,6-dideoxy-D-glucose transaminase [EC:2.6.1.33]	Up	TN
K13431	rnh	Straboviridae ribonuclease H [EC:3.1.26.4]	Up	TN
K13432	mucR	diguanylate cyclase [EC:2.7.7.65]	Up	TN
K13433	tmpB	[1-hydroxy-2-(trimethylamino)ethyl]phosphonate dioxygenase [EC:1.13.11.90]	Up	TN
K13434	tagA,tarA	N-acetylglucosaminyldiphosphoundecaprenol N-acetyl-beta-D-mannosaminyltransferase [EC:2.4.1.187]	Up	TN
K13435	HADHB	acetyl-CoA acyltransferase [EC:2.3.1.16]	Up	TN
K13436	K07504	predicted type IV restriction endonuclease	Up	TN
K13437	idsA	geranylgeranyl diphosphate synthase, type I [EC:2.5.1.1 2.5.1.10 2.5.1.29]	Up	TN
K13438	gmhC,hldE,waaE,rfaE	D-beta-D-heptose 7-phosphate kinase / D-beta-D-heptose 1-phosphate adenosyltransferase [EC:2.7.1.167 2.7.7.70]	Up	TN
K13439	K20932	hydrazine synthase subunit [EC:1.7.2.7]	Up	TN
K13440	trcR	two-component system, OmpR family, response regulator TrcR	Up	TN
K13441	mshA	MSHA pilin protein MshA	Up	TN
K13442	cheC	chemotaxis protein CheC	Up	TN
K13443	RAV	RAV-like factor	Up	TN
K13444	AASS	alpha-aminoadipic semialdehyde synthase [EC:1.5.1.8 1.5.1.9]	Up	TN
K13445	ppdD	prepilin peptidase dependent protein D	Up	TN
K13446	glnE	[glutamine synthetase] adenylyltransferase / [glutamine synthetase]-adenylyl-L-tyrosine phosphorylase [EC:2.7.7.42 2.7.7.89]	Up	TN
K13447	wzzB	chain length determinant protein (polysaccharide antigen chain regulator)	Up	TN
K13448	dapD	2,3,4,5-tetrahydropyridine-2,6-dicarboxylate N-succinyltransferase [EC:2.3.1.117]	Up	TN
K13449	K08972	putative membrane protein	Up	TN
K13450	K07445	putative DNA methylase	Up	TN
K13451	ITEVIR	Straboviridae intron-associated endonuclease 1 [EC:3.1.-.-]	Up	TN
K13452	gp41	Straboviridae DNA replication helicase [EC:5.6.2.3]	Up	TN
K13453	lldG	L-lactate dehydrogenase complex protein LldG	Up	TN
K13454	cysJ	sulfite reductase (NADPH) flavoprotein alpha-component [EC:1.8.1.2]	Up	TN
K13455	K07075	uncharacterized protein	Up	TN
K13456	gp3	Autographiviridae endonuclease I [EC:3.1.21.2]	Up	TN
K13457	lsrG	(4S)-4-hydroxy-5-phosphonooxypentane-2,3-dione isomerase [EC:5.3.1.32]	Up	TN
K13458	ctrA	two-component system, cell cycle response regulator CtrA	Up	TN
K13459	fliP	flagellar biosynthesis protein FliP	Up	TN
K13460	vsr	DNA mismatch endonuclease, patch repair protein [EC:3.1.-.-]	Up	TN
K13461	RCBTB	RCC1 and BTB domain-containing protein	Up	TN
K13462	degU	two-component system, NarL family, response regulator DegU	Up	TN
K13463	clfA	clumping factor A	Up	TN
K13464	K03791	putative chitinase	Up	TN
K13465	ttuB	MFS transporter, ACS family, tartrate transporter	Up	TN
K13466	mshI	MSHA biogenesis protein MshI	Up	TN
K13467	ACSS1_2,acs	acetyl-CoA synthetase [EC:6.2.1.1]	Up	TN
K13468	puuD	gamma-glutamyl-gamma-aminobutyrate hydrolase [EC:3.5.1.94]	Up	TN
K13469	E4.3.1.15	diaminopropionate ammonia-lyase [EC:4.3.1.15]	Up	TN
K13470	E1.17.4.1A,nrdA,nrdE	ribonucleoside-diphosphate reductase alpha chain [EC:1.17.4.1]	Up	TN
K13471	kdnB	3-deoxy-alpha-D-manno-octulosonate 8-oxidase [EC:1.1.3.48]	Up	TN
K13472	sufA	Fe-S cluster assembly protein SufA	Up	TN
K13473	gp32,ssb	Straboviridae single-stranded DNA-binding protein	Up	TN
K13474	HSP20	HSP20 family protein	Up	TN
K13475	tphA2	terephthalate 1,2-dioxygenase oxygenase component alpha subunit [EC:1.14.12.15]	Up	TN
K13476	radD	DNA repair protein RadD	Up	TN
K13477	E2.5.1.42	geranylgeranylglycerol-phosphate geranylgeranyltransferase [EC:2.5.1.42]	Up	TN
K13478	csrD	RNase E specificity factor CsrD	Up	TN
K13479	CHST11	chondroitin 4-sulfotransferase 11 [EC:2.8.2.5]	Up	TN
K13480	ccoP	cytochrome c oxidase cbb3-type subunit III	Up	TN
K13481	desV,eryCI	dTDP-3-amino-3,4,6-trideoxy-alpha-D-glucose transaminase [EC:2.6.1.106]	Up	TN
K13482	flgE	flagellar hook protein FlgE	Up	TN
K13483	tadD	tight adherence protein D	Up	TN
K13484	fadL	long-chain fatty acid transport protein	Up	TN
K13485	FAT4	protocadherin Fat 4	Up	TN
K13486	mepR	MarR family transcriptional regulator, repressor for mepA	Up	TN
K13487	dgk	deoxyguanosine kinase [EC:2.7.1.113]	Up	TN
K13488	pilY1	type IV pilus assembly protein PilY1	Up	TN
K13489	dsbD,dipZ	thioredoxin:protein disulfide reductase [EC:1.8.4.16]	Up	TN
K13490	hemX	uroporphyrin-III C-methyltransferase [EC:2.1.1.107]	Up	TN
K13491	mccB	cystathionine gamma-lyase / homocysteine desulfhydrase [EC:4.4.1.1 4.4.1.2]	Up	TN
K13492	nahAb,nagAb,ndoA,nbzAb,dntAb	naphthalene 1,2-dioxygenase ferredoxin component	Up	TN
K13493	gp61	Straboviridae DNA primase [EC:2.7.7.-]	Up	TN
K13494	tarF	teichoic acid glycerol-phosphate transferase [EC:2.7.8.45]	Up	TN

## Sheet: Supplementary Table S5B
Suuplementary Table S5B. List of non-differentially expressed (non-DE) genes in the C and TN treatment based on KEGG database
KEGG_KO	Gene	Description
K00657	speG,SAT	diamine N-acetyltransferase [EC:2.3.1.57]
K19932	NCS1	neuronal calcium sensor
K00551	PEMT	phosphatidylethanolamine/phosphatidyl-N-methylethanolamine N-methyltransferase [EC:2.1.1.17 2.1.1.71]
K19519	TGFBI,BIGH3	transforming growth factor-beta-induced protein
K24932	CFAP70,TTC18	cilia- and flagella-associated protein 70
K22754	RNF213	E3 ubiquitin-protein ligase RNF213 [EC:2.3.2.27]
K18964	UL30,UL54,BALF5,U38	Herpesviridae DNA polymerase catalytic subunit [EC:2.7.7.7]
K03182	ubiD	4-hydroxy-3-polyprenylbenzoate decarboxylase [EC:4.1.1.98]
K22007	gp55	Straboviridae RNA polymerase sigma factor
K09930	K09930	uncharacterized protein
K20269	rhiB	rhizosphere induced protein
K24935	TTC27	tetratricopeptide repeat protein 27
K02941	RP-LP0,RPLP0	large subunit ribosomal protein LP0
K20927	mpdB	2-methyl-1,2-propanediol dehydrogenase [EC:1.1.1.400]
K17250	pglI	GalNAc5-diNAcBac-PP-undecaprenol beta-1,3-glucosyltransferase [EC:2.4.1.293]
K07962	ARL13B,ARL2L1	ADP-ribosylation factor-like protein 13B
K18942	gp43	Straboviridae DNA polymerase [EC:2.7.7.7]
K03597	rseA	sigma-E factor negative regulatory protein RseA
K00049	GRHPR	glyoxylate/hydroxypyruvate reductase [EC:1.1.1.79 1.1.1.81]
K24715	s25dC	steroid C-25 hydroxylase gamma subunit
K03803	rseC	sigma-E factor negative regulatory protein RseC
K14440	SMARCAL1,HARP	SWI/SNF-related matrix-associated actin-dependent regulator of chromatin subfamily A-like protein 1 [EC:5.6.2.-]
K24658	wbdA	O-antigen biosynthesis alpha-1,2-mannosyltransferase [EC:2.4.1.371 2.4.1.-]
K06891	clpS	ATP-dependent Clp protease adaptor protein ClpS
K00322	sthA,udhA	NAD(P) transhydrogenase [EC:1.6.1.1]
K02619	pabC	4-amino-4-deoxychorismate lyase [EC:4.1.3.38]
K20333	toxD	toxoflavin biosynthesis protein ToxD
K00502	TPH1_2	tryptophan 5-monooxygenase [EC:1.14.16.4]
K09897	K09897	uncharacterized protein
K03042	rpoA2	DNA-directed RNA polymerase subunit A"" [EC:2.7.7.6]
K01847	MUT	methylmalonyl-CoA mutase [EC:5.4.99.2]
K25877	MYG1	MYG1 exonuclease [EC:3.1.-.-]
K20937	boh	1-butanol dehydrogenase (quinone) [EC:1.1.5.11]
K18889	mdlA,smdA	ATP-binding cassette, subfamily B, multidrug efflux pump
K21531	gp18	Straboviridae tail sheath protein
K10906	recE	exodeoxyribonuclease VIII [EC:3.1.11.-]
K19233	btaF	ECM component-binding autotransporter adhesin
K18445	ndx1	diadenosine hexaphosphate hydrolase (ATP-forming) [EC:3.6.1.61]
K03625	nusB	transcription antitermination protein NusB
K05592	deaD,cshA	ATP-dependent RNA helicase DeaD [EC:5.6.2.7]
K08851	TP53RK,PRPK,BUD32	TP53 regulating kinase and related kinases [EC:2.7.11.1]
K21523	gp17	Straboviridae terminase, large subunit [EC:3.1.-.-]
K22885	K22885	dTDP-4-amino-4,6-dideoxyglucose formyltransferase [EC:2.3.1.-]
K12340	tolC,bepC,cyaE,raxC,sapF,rsaF,hasF	outer membrane protein
K17100	DAS	dihydroxyacetone synthase [EC:2.2.1.3]
K01856	catB	muconate cycloisomerase [EC:5.5.1.1]
K16353	SDK	protein sidekick
K09935	ybiA	N-glycosidase YbiA [EC:3.2.2.-]
K17783	ERV1,GFER,ALR	mitochondrial FAD-linked sulfhydryl oxidase [EC:1.8.3.2]
K21217	motX	sodium-type polar flagellar protein MotX
K03612	rnfG	H+/Na+-translocating ferredoxin:NAD+ oxidoreductase subunit G
K20876	NEK7	serine/threonine-protein kinase Nek7 [EC:2.7.11.34]
K02657	pilG	twitching motility two-component system response regulator PilG
K02663	pilN	type IV pilus assembly protein PilN
K02942	RP-LP1,RPLP1	large subunit ribosomal protein LP1
K12146	hyfR	hydrogenase-4 transcriptional activator
K00527	rtpR	ribonucleoside-triphosphate reductase (thioredoxin) [EC:1.17.4.2]
K11726	NURF38	nucleosome-remodeling factor 38 kDa subunit [EC:3.6.1.1]
K15837	GPSM2	G-protein signaling modulator 2
K07773	arcA	two-component system, OmpR family, aerobic respiration control protein ArcA
K11258	ilvM	acetolactate synthase II small subunit [EC:2.2.1.6]
K18242	nagG	salicylate 5-hydroxylase large subunit [EC:1.14.13.172]
K23258	mutT1	8-oxo-(d)GTP phosphatase [EC:3.6.1.69]
K17619	MDP1	magnesium-dependent phosphatase 1 [EC:3.1.3.48 3.1.3.-]
K00575	cheR	chemotaxis protein methyltransferase CheR [EC:2.1.1.80]
K02088	CDK3	cyclin-dependent kinase 3 [EC:2.7.11.22]
K01610	pckA	phosphoenolpyruvate carboxykinase (ATP) [EC:4.1.1.49]
K13048	cps	carboxypeptidase Ss1 [EC:3.4.17.-]
K10925	mshB	MSHA pilin protein MshB
K08656	DPP9	dipeptidyl-peptidase 9 [EC:3.4.14.5]
K15502	ANKRD28	serine/threonine-protein phosphatase 6 regulatory ankyrin repeat subunit A
K07740	rsd	regulator of sigma D
K18910	dpe,lre	D-psicose/D-tagatose/L-ribulose 3-epimerase [EC:5.1.3.30 5.1.3.31]
K03316	nhaP,nhaS1,nhaS2	Na+:H+ antiporter
K02448	norD	nitric oxide reductase NorD protein
K16050	hsaD	4,5:9,10-diseco-3-hydroxy-5,9,17-trioxoandrosta-1(10),2-diene-4-oate hydrolase [EC:3.7.1.17]
K09485	HSP110	heat shock protein 110kDa
K00990	glnD	[protein-PII] uridylyltransferase [EC:2.7.7.59]
K14430	PHO87_91	phosphate transporter
K07128	K07128	uncharacterized protein
K18243	nagH	salicylate 5-hydroxylase small subunit [EC:1.14.13.172]
K05351	E1.1.1.9	D-xylulose reductase [EC:1.1.1.9]
K01201	GBA,srfJ	glucosylceramidase [EC:3.2.1.45]
K06560	MRC,CD206,CD280	mannose receptor, C type
K21540	mycE	mycinamicin VI 2''-O-methyltransferase [EC:2.1.1.238]
K22136	bshC	bacillithiol synthase
K08833	MAP4K5,KHS1	mitogen-activated protein kinase kinase kinase kinase 5 [EC:2.7.11.1]
K07302	iorA	isoquinoline 1-oxidoreductase subunit alpha [EC:1.3.99.16]
K08715	IRPC	inward rectifier potassium channel
K02397	flgL	flagellar hook-associated protein 3 FlgL
K03642	rlpA	peptidoglycan lytic transglycosylase [EC:4.2.2.29]
K02392	flgG	flagellar basal-body rod protein FlgG
K13735	yeeJ	adhesin/invasin
K23424	TMTC	protein O-mannosyl-transferase [EC:2.4.1.-]
K06217	phoH,phoL	phosphate starvation-inducible protein PhoH and related proteins
K13274	wprA	cell wall-associated protease [EC:3.4.21.-]
K09788	prpF	2-methylaconitate isomerase [EC:5.3.3.-]
K06886	glbN	hemoglobin
K06885	K06885	uncharacterized protein
K21440	ANKRD50	ankyrin repeat domain-containing protein 50
K02975	RP-S25e,RPS25	small subunit ribosomal protein S25e
K06969	rlmI	23S rRNA (cytosine1962-C5)-methyltransferase [EC:2.1.1.191]
K18829	mvpT,vapB	antitoxin VapB
K12662	PRPF4,PRP4	U4/U6 small nuclear ribonucleoprotein PRP4
K13663	gumF	acyltransferase [EC:2.3.1.-]
K03246	EIF3I	translation initiation factor 3 subunit I
K06240	LAMA3_5	laminin, alpha 3/5
K16088	TC.FEV.OM1,fhuE,fpvA,fptA	outer-membrane receptor for ferric coprogen and ferric-rhodotorulic acid
K24085	estD	esterase [EC:3.1.1.1]
K01278	DPP4,CD26	dipeptidyl-peptidase 4 [EC:3.4.14.5]
K19813	gdh	glucose dehydrogenase [EC:1.1.5.9]
K07121	K07121	uncharacterized protein
K18943	gp45	Straboviridae DNA polymerase processivity component
K00560	thyA,TYMS	thymidylate synthase [EC:2.1.1.45]
K03543	emrA	membrane fusion protein, multidrug efflux system
K02103	araR	GntR family transcriptional regulator, arabinose operon transcriptional repressor
K02282	cpaE,tadZ	pilus assembly protein CpaE
K07096	K07096	uncharacterized protein
K02851	wecA,tagO,rfe	UDP-GlcNAc:undecaprenyl-phosphate/decaprenyl-phosphate GlcNAc-1-phosphate transferase [EC:2.7.8.33 2.7.8.35]
K00731	C1GALT1	glycoprotein-N-acetylgalactosamine 3-beta-galactosyltransferase [EC:2.4.1.122]
K22491	litR	MerR family transcriptional regulator, light-induced transcriptional regulator
K01173	ENDOG	endonuclease G, mitochondrial
K03627	MBF1	putative transcription factor
K11693	femX,fmhB	peptidoglycan pentaglycine glycine transferase (the first glycine) [EC:2.3.2.16]
K19339	nosR	NosR/NirI family transcriptional regulator, nitrous oxide reductase regulator
K09494	CCT2	T-complex protein 1 subunit beta
K07887	RAB5A	Ras-related protein Rab-5A
K07473	dinJ	DNA-damage-inducible protein J
K01455	E3.5.1.49	formamidase [EC:3.5.1.49]
K13017	wbpE,wlbC	UDP-2-acetamido-2-deoxy-ribo-hexuluronate aminotransferase [EC:2.6.1.98]
K24158	prx	thioredoxin-dependent peroxiredoxin [EC:1.11.1.24]
K15789	TDH	threonine 3-dehydrogenase [EC:1.1.1.103]
K03415	cheV	two-component system, chemotaxis family, chemotaxis protein CheV
K23301	qrcC	menaquinone reductase, iron-sulfur cluster-binding subunit [EC:1.97.-.-]
K01505	E3.5.99.7	1-aminocyclopropane-1-carboxylate deaminase [EC:3.5.99.7]
K00508	E1.14.19.3	linoleoyl-CoA desaturase [EC:1.14.19.3]
K17462	yrrT	putative AdoMet-dependent methyltransferase [EC:2.1.1.-]
K06136	pqqB	pyrroloquinoline quinone biosynthesis protein B
K02036	pstB	phosphate transport system ATP-binding protein [EC:7.3.2.1]
K18054	IDS3_2	2'-deoxymugineic-acid 2'-dioxygenase / mugineic-acid 3-dioxygenase [EC:1.14.11.24 1.14.11.25]
K03685	rnc,DROSHA,RNT1	ribonuclease III [EC:3.1.26.3]
K05341	E2.4.1.4	amylosucrase [EC:2.4.1.4]
K03695	clpB	ATP-dependent Clp protease ATP-binding subunit ClpB
K03832	tonB	periplasmic protein TonB
K07181	cdgJ	c-di-GMP phosphodiesterase [EC:3.1.4.52]
K00526	E1.17.4.1B,nrdB,nrdF	ribonucleoside-diphosphate reductase beta chain [EC:1.17.4.1]
K11333	bchX	3,8-divinyl chlorophyllide a/chlorophyllide a reductase subunit X [EC:1.3.7.14 1.3.7.15]
K07918	RAB32	Ras-related protein Rab-32
K07568	queA	S-adenosylmethionine:tRNA ribosyltransferase-isomerase [EC:2.4.99.17]
K18305	mexG	transmembrane protein
K11811	arsH	arsenical resistance protein ArsH
K12687	flu	antigen 43
K10977	aksA	methanogen homocitrate synthase [EC:2.3.3.14 2.3.3.-]
K03274	gmhD,rfaD	ADP-L-glycero-D-manno-heptose 6-epimerase [EC:5.1.3.20]
K10120	msmE	fructooligosaccharide transport system substrate-binding protein
K03124	TFIIB,GTF2B,SUA7,tfb	transcription initiation factor TFIIB
K23995	xoxF	lanthanide-dependent methanol dehydrogenase [EC:1.1.2.10]
K00688	PYG,glgP	glycogen phosphorylase [EC:2.4.1.1]
K21573	susC	TonB-dependent starch-binding outer membrane protein SusC
K03607	proQ	ProP effector
K06922	K06922	uncharacterized protein
K07708	glnL,ntrB	two-component system, NtrC family, nitrogen regulation sensor histidine kinase GlnL [EC:2.7.13.3]
K03560	tolR	biopolymer transport protein TolR
K19423	epsE	glycosyltransferase EpsE [EC:2.4.-.-]
K10546	chvE	putative multiple sugar transport system substrate-binding protein
K17570	HYDIN	hydrocephalus-inducing protein
K01464	DPYS,dht,hydA	dihydropyrimidinase [EC:3.5.2.2]
K00887	dgkA	undecaprenol kinase [EC:2.7.1.66]
K03047	rpoD	DNA-directed RNA polymerase subunit D [EC:2.7.7.6]
K10024	aotQ	arginine/ornithine transport system permease protein
K01991	wza,gfcE	polysaccharide biosynthesis/export protein
K00631	plsB	glycerol-3-phosphate O-acyltransferase [EC:2.3.1.15]
K18682	rny	ribonucrease Y [EC:3.1.-.-]
K00239	sdhA,frdA	succinate dehydrogenase flavoprotein subunit [EC:1.3.5.1]
K13075	ahlD,aiiA,attM,blcC	N-acyl homoserine lactone hydrolase [EC:3.1.1.81]
K12542	lapC	membrane fusion protein, adhesin transport system
K02396	flgK	flagellar hook-associated protein 1
K26048	gp47	Straboviridae/Ackermannviridae/Kyanoviridae exonuclease subunit 1 [EC:3.1.11.-]
K00639	kbl,GCAT	glycine C-acetyltransferase [EC:2.3.1.29]
K02665	pilP	type IV pilus assembly protein PilP
K03076	secY	preprotein translocase subunit SecY
K07114	yfbK	Ca-activated chloride channel homolog
K01486	ade	adenine deaminase [EC:3.5.4.2]
K03496	parA,soj	chromosome partitioning protein
K15539	rodZ	cytoskeleton protein RodZ
K03790	rimJ	[ribosomal protein S5]-alanine N-acetyltransferase [EC:2.3.1.267]
K20542	bcsZ	endoglucanase [EC:3.2.1.4]
K17290	HTATIP2	oxidoreductase [EC:1.1.1.-]
K09813	hrtB	hemin transport system permease protein
K14451	mcl2	(3S)-malyl-CoA thioesterase [EC:3.1.2.30]
K12297	rlmKL	23S rRNA (guanine2069-N7)-methyltransferase / 23S rRNA (guanine2445-N2)-methyltransferase [EC:2.1.1.264 2.1.1.173]
K05594	elaB	ElaB protein
K21084	yegE	diguanylate cyclase [EC:2.7.7.65]
K00978	rfbF	glucose-1-phosphate cytidylyltransferase [EC:2.7.7.33]
K19742	lhpI	1-pyrroline-2-carboxylate reductase [NAD(P)H] [EC:1.5.1.49]
K12448	UXE,uxe	UDP-arabinose 4-epimerase [EC:5.1.3.5]
K06001	trpB	tryptophan synthase beta chain [EC:4.2.1.20]
K23518	MACROD,ymdB	O-acetyl-ADP-ribose deacetylase [EC:3.1.1.106]
K00234	SDHA,SDH1	succinate dehydrogenase (ubiquinone) flavoprotein subunit [EC:1.3.5.1]
K02337	dnaE	DNA polymerase III subunit alpha [EC:2.7.7.7]
K00701	cgt	cyclomaltodextrin glucanotransferase [EC:2.4.1.19]
K05779	ynjD	putative thiamine transport system ATP-binding protein
K16255	mxaG	cytochrome c-L
K18843	hicB	antitoxin HicB
K10066	COLEC11	collectin sub-family member 11
K03409	cheX	chemotaxis protein CheX
K03465	thyX,thy1	thymidylate synthase (FAD) [EC:2.1.1.148]
K14404	CPSF4,YTH1	cleavage and polyadenylation specificity factor subunit 4
K01737	queD,ptpS,PTS	6-pyruvoyltetrahydropterin/6-carboxytetrahydropterin synthase [EC:4.2.3.12 4.1.2.50]
K12549	lapA	surface adhesion protein
K00615	E2.2.1.1,tktA,tktB	transketolase [EC:2.2.1.1]
K08640	E3.4.17.14	zinc D-Ala-D-Ala carboxypeptidase [EC:3.4.17.14]
K24282	elg3	UDP-2,4-diacetamido-2,4,6-trideoxy-beta-L-idose 2-epimerase [EC:5.1.3.-]
K01206	FUCA	alpha-L-fucosidase [EC:3.2.1.51]
K03825	aaaT	L-phenylalanine/L-methionine N-acetyltransferase [EC:2.3.1.53 2.3.1.-]
K22708	tarS	poly(ribitol-phosphate) beta-N-acetylglucosaminyltransferase [EC:2.4.1.355]
K01449	cwlJ	cell wall hydrolase
K01607	pcaC	4-carboxymuconolactone decarboxylase [EC:4.1.1.44]
K25135	K25135	cyclic di-GMP phosphodiesterase [EC:3.1.4.-]
K14565	NOP58	nucleolar protein 58
K14054	mpaA	murein peptide amidase A
K10026	queE	7-carboxy-7-deazaguanine synthase [EC:4.3.99.3]
K06447	astD	succinylglutamic semialdehyde dehydrogenase [EC:1.2.1.71]
K19092	parE1_3_4	toxin ParE1/3/4
K25588	K25588	tyrosine-protein kinase [EC:2.7.10.3]
K15576	nrtA,nasF,cynA	nitrate/nitrite transport system substrate-binding protein
K03020	RPAC2,RPC19,POLR1D	DNA-directed RNA polymerases I and III subunit RPAC2
K03218	rlmB	23S rRNA (guanosine2251-2'-O)-methyltransferase [EC:2.1.1.185]
K13770	ysiA,fadR	TetR/AcrR family transcriptional regulator, fatty acid metabolism regulator protein
K18365	bphI,xylK,nahM,tesG	4-hydroxy-2-oxovalerate/4-hydroxy-2-oxohexanoate aldolase [EC:4.1.3.39 4.1.3.43]
K23777	cecR	TetR/AcrR family transcriptional regulator, regulator of cefoperazone and chloramphenicol sensitivity
K16899	addB	ATP-dependent helicase/nuclease subunit B [EC:5.6.2.4 3.1.-.-]
K07836	RAP1B	Ras-related protein Rap-1B
K00903	epsB,capB	protein-tyrosine kinase [EC:2.7.10.3]
K18475	fliB	lysine-N-methylase [EC:2.1.1.-]
K04763	xerD	integrase/recombinase XerD
K24084	aidA	quorum-quenching protein AidA
K03976	ybaK,ebsC	Cys-tRNA(Pro)/Cys-tRNA(Cys) deacylase [EC:3.1.1.-]
K07686	uhpA	two-component system, NarL family, uhpT operon response regulator UhpA
K04034	bchE	anaerobic magnesium-protoporphyrin IX monomethyl ester cyclase [EC:1.21.98.3]
K13420	FLS2	LRR receptor-like serine/threonine-protein kinase FLS2 [EC:2.7.11.1]
K01709	rfbG	CDP-glucose 4,6-dehydratase [EC:4.2.1.45]
K05967	K05967	uncharacterized protein
K11903	hcp	type VI secretion system secreted protein Hcp
K07171	mazF,ndoA,chpA	mRNA interferase MazF [EC:3.1.-.-]
K13788	pta	phosphate acetyltransferase [EC:2.3.1.8]
K07133	K07133	uncharacterized protein
K11003	hlyD,cyaD	membrane fusion protein, hemolysin D
K07246	ttuC,dmlA	tartrate dehydrogenase/decarboxylase / D-malate dehydrogenase [EC:1.1.1.93 4.1.1.73 1.1.1.83]
K01617	dmpH,xylI,nahK	2-oxo-3-hexenedioate decarboxylase [EC:4.1.1.77]
K01182	IMA,malL	oligo-1,6-glucosidase [EC:3.2.1.10]
K18951	gp30	Straboviridae DNA ligase [EC:6.5.1.1]
K19286	nfrA2	FMN reductase [NAD(P)H] [EC:1.5.1.39]
K00209	fabV,ter	enoyl-[acyl-carrier protein] reductase / trans-2-enoyl-CoA reductase (NAD+) [EC:1.3.1.9 1.3.1.44]
K16015	rifL,asm44	oxidoreductase [EC:1.1.1.-]
K19302	bcrC	undecaprenyl-diphosphatase [EC:3.6.1.27]
K12263	cccB	cytochrome c551
K19002	mgs,bgsB	1,2-diacylglycerol 3-alpha-glucosyltransferase [EC:2.4.1.337]
K00241	sdhC,frdC	succinate dehydrogenase cytochrome b subunit
K21502	gp4	Autographiviridae DNA primase/helicase [EC:2.7.7.- 5.6.2.3]
K07248	aldA	lactaldehyde dehydrogenase / glycolaldehyde dehydrogenase [EC:1.2.1.22 1.2.1.21]
K01463	bshB1	N-acetylglucosamine malate deacetylase 1 [EC:3.5.1.-]
K21345	rfaE2	D-glycero-beta-D-manno-heptose 1-phosphate adenylyltransferase [EC:2.7.7.70]
K07182	K07182	CBS domain-containing protein
K08796	BRSK	BR serine/threonine kinase [EC:2.7.11.1]
K00415	QCR2,UQCRC2	ubiquinol-cytochrome c reductase core subunit 2
K00405	ccoO	cytochrome c oxidase cbb3-type subunit II
K02416	fliM	flagellar motor switch protein FliM
K00185	dmsC	dimethyl sulfoxide reductase membrane subunit
K24126	ahpC	lipoyl-dependent peroxiredoxin subunit C [EC:1.11.1.28]
K18741	NANOS1,NOS1	protein nanos 1
K02825	pyrR	pyrimidine operon attenuation protein / uracil phosphoribosyltransferase [EC:2.4.2.9]
K07183	nasT	two-component system, response regulator / RNA-binding antiterminator
K22719	envC	murein hydrolase activator
K21057	E2.7.1.213	cytidine kinase [EC:2.7.1.213]
K18263	ADGRV1,GPR98,USH2C	adhesion G-protein coupled receptor V1
K21000	pslG	polysaccharide biosynthesis protein PslG
K05549	benA-xylX	benzoate/toluate 1,2-dioxygenase subunit alpha [EC:1.14.12.10 1.14.12.-]
K03053	rpoH	DNA-directed RNA polymerase subunit H [EC:2.7.7.6]
K18949	gp59	Straboviridae DNA helicase loader
K06911	PIR	quercetin 2,3-dioxygenase [EC:1.13.11.24]
K02395	flgJ	peptidoglycan hydrolase FlgJ
K10857	exoX	exodeoxyribonuclease X [EC:3.1.11.-]
K24846	pglK	ATP-binding cassette, subfamily B, bacterial PglK [EC:7.5.2.-]
K01916	nadE	NAD+ synthase [EC:6.3.1.5]
K13199	SERBP1	plasminogen activator inhibitor 1 RNA-binding protein
K09883	cobT	cobaltochelatase CobT [EC:6.6.1.2]
K02386	flgA	flagellar basal body P-ring formation protein FlgA
K14520	hapE	4-hydroxyacetophenone monooxygenase [EC:1.14.13.84]
K23676	btsT	pyruvate/proton symporter
K00632	fadA,fadI	acetyl-CoA acyltransferase [EC:2.3.1.16]
K21524	gp16	Straboviridae terminase, small subunit
K08093	hxlA	3-hexulose-6-phosphate synthase [EC:4.1.2.43]
K24456	KY	kyphoscoliosis peptidase [EC:3.4.-.-]
K21725	pnpA	4-nitrocatechol/4-nitrophenol 4-monooxygenase [EC:1.14.13.166 1.14.13.167]
K16881	K16881	mannose-1-phosphate guanylyltransferase / phosphomannomutase [EC:2.7.7.13 5.4.2.8]
K02099	araC	AraC family transcriptional regulator, arabinose operon regulatory protein
K03315	nhaC	Na+:H+ antiporter, NhaC family
K21644	HBP1	HMG box transcription factor 1
K17723	preA	dihydropyrimidine dehydrogenase (NAD+) subunit PreA [EC:1.3.1.1]
K00384	trxB,TRR	thioredoxin reductase (NADPH) [EC:1.8.1.9]
K26059	gtd1	glucoside 3-dehydrogenase (cytochrome c) catalytic subunit [EC:1.1.2.11]
K01890	FARSB,pheT	phenylalanyl-tRNA synthetase beta chain [EC:6.1.1.20]
K03112	damX	DamX protein
K02949	RP-S11e,RPS11	small subunit ribosomal protein S11e
K10708	frlB	fructoselysine 6-phosphate deglycase [EC:3.5.-.-]
K04340	strB1	scyllo-inosamine-4-phosphate amidinotransferase 1 [EC:2.1.4.2]
K14391	SLC5A11,SMIT2,SGLT6	solute carrier family 5 (sodium/myo-inositol cotransporter), member 11
K06871	K06871	uncharacterized protein
K18139	oprM,emhC,ttgC,cusC,adeK,smeF,mtrE,cmeC,gesC	outer membrane protein, multidrug efflux system
K07290	yhjG	AsmA family protein
K25590	epsF	protein tyrosine kinase modulator
K01409	OSGEP,KAE1,QRI7	N6-L-threonylcarbamoyladenine synthase [EC:2.3.1.234]
K01962	accA	acetyl-CoA carboxylase carboxyl transferase subunit alpha [EC:6.4.1.2 2.1.3.15]
K01083	E3.1.3.8	3-phytase [EC:3.1.3.8]
K01624	FBA,fbaA	fructose-bisphosphate aldolase, class II [EC:4.1.2.13]
K02554	mhpD	2-keto-4-pentenoate hydratase [EC:4.2.1.80]
K02319	pol	DNA polymerase, archaea type [EC:2.7.7.7]
K06138	pqqD	pyrroloquinoline quinone biosynthesis protein D
K00691	mapA	maltose phosphorylase [EC:2.4.1.8]
K21079	gp23	Straboviridae major head protein
K01571	oadA	oxaloacetate decarboxylase (Na+ extruding) subunit alpha [EC:7.2.4.2]
K02422	fliS	flagellar secretion chaperone FliS
K00810	UBIAD1	menadiol prenyltransferase [EC:2.5.1.-]
K15368	sscA	secretion system chaperone SscA
K01635	lacD	tagatose 1,6-diphosphate aldolase [EC:4.1.2.40]
K18095	mexY,amrB	multidrug efflux pump
K02969	RP-S20e,RPS20	small subunit ribosomal protein S20e
K07271	licD	lipopolysaccharide cholinephosphotransferase [EC:2.7.8.-]
K07040	yceD,ylbN	DUF177 domain-containing protein
K15201	GTP3C3,TFC4	general transcription factor 3C polypeptide 3 (transcription factor C subunit 4)
K01899	LSC1	succinyl-CoA synthetase alpha subunit [EC:6.2.1.4 6.2.1.5]
K00215	dapB	4-hydroxy-tetrahydrodipicolinate reductase [EC:1.17.1.8]
K26046	gp4	Straboviridae/Kyanoviridae head completion nuclease [EC:3.1.-.-]
K00806	uppS	undecaprenyl diphosphate synthase [EC:2.5.1.31]
K07288	tspA	uncharacterized membrane protein
K08659	pepDA,pepDB	dipeptidase [EC:3.4.-.-]
K14731	mlhB,chnC	epsilon-lactone hydrolase [EC:3.1.1.83]
K04038	chlN	light-independent protochlorophyllide reductase subunit N [EC:1.3.7.7]
K08930	pucA	light-harvesting protein B-800-850 alpha chain
K15899	pseF	pseudaminic acid cytidylyltransferase [EC:2.7.7.81]
K02901	RP-L27e,RPL27	large subunit ribosomal protein L27e
K02398	flgM	negative regulator of flagellin synthesis FlgM
K19745	acuI	acrylyl-CoA reductase (NADPH) [EC:1.3.1.-]
K22226	ahbC	Fe-coproporphyrin III synthase
K11175	purN	phosphoribosylglycinamide formyltransferase 1 [EC:2.1.2.2]
K03697	clpE	ATP-dependent Clp protease ATP-binding subunit ClpE
K03309	TC.DAACS	dicarboxylate/amino acid:cation (Na+ or H+) symporter, DAACS family
K09131	K09131	uncharacterized protein
K14396	PABPN1,PABP2	polyadenylate-binding protein 2
K21136	triA	membrane fusion protein, multidrug efflux system
K00266	gltD	glutamate synthase (NADPH) small chain [EC:1.4.1.13]
K16147	glgE	starch synthase (maltosyl-transferring) [EC:2.4.99.16]
K02869	RP-L12,rpl12	large subunit ribosomal protein L12
K16078	ail	attachment invasion locus protein
K03528	zipA	cell division protein ZipA
K07334	higB-1	toxin HigB-1
K06953	K06953	uncharacterized protein
K02417	fliN	flagellar motor switch protein FliN
K06997	yggS,PROSC	PLP dependent protein
K23997	nnr	ADP-dependent NAD(P)H-hydrate dehydratase / NAD(P)H-hydrate epimerase [EC:4.2.1.136 5.1.99.6]
K09811	ftsX	cell division transport system permease protein
K01153	hsdR	type I restriction enzyme, R subunit [EC:3.1.21.3]
K03065	PSMC3,RPT5	26S proteasome regulatory subunit T5
K08857	NEK1_4_5	serine/threonine-protein kinase Nek1/4/5 [EC:2.7.11.1]
K15868	baiB	bile acid-coenzyme A ligase [EC:6.2.1.7]
K16245	dmpO,poxE,tomA4	phenol/toluene 2-monooxygenase (NADH) P4/A4 [EC:1.14.13.244 1.14.13.243]
K01654	neuB,nnaB	N-acetylneuraminate synthase [EC:2.5.1.56]
K16871	POP2	4-aminobutyrate---pyruvate transaminase [EC:2.6.1.96]
K10841	ERCC6,CSB,RAD26	DNA excision repair protein ERCC-6
K12741	HNRNPA1_3	heterogeneous nuclear ribonucleoprotein A1/A3
K10355	ACTF	actin, other eukaryote
K09860	flgP	outer membrane protein FlgP
K11900	impC	type VI secretion system protein ImpC
K03447	SLC37A3	MFS transporter, OPA family, solute carrier family 37 (glycerol-3-phosphate transporter), member 3
K00772	mtaP,MTAP	5'-methylthioadenosine phosphorylase [EC:2.4.2.28]
K18210	tfrB	fumarate reductase (CoM/CoB) subunit B [EC:1.3.4.1]
K16264	czcD,zitB	cobalt-zinc-cadmium efflux system protein
K03694	clpA	ATP-dependent Clp protease ATP-binding subunit ClpA
K20523	SH3YL1	SH3 domain-containing YSC84-like protein 1
K07265	kpsS,lipB	capsular polysaccharide export protein
K15423	PPP4C	serine/threonine-protein phosphatase 4 catalytic subunit [EC:3.1.3.16]
K23334	RANBP9_10,RANBPM	Ran-binding protein 9/10
K02584	nifA	Nif-specific regulatory protein
K00554	trmD	tRNA (guanine37-N1)-methyltransferase [EC:2.1.1.228]
K09979	K09979	uncharacterized protein
K09159	cptB	antitoxin CptB
K09749	K09749	uncharacterized protein
K09011	cimA	(R)-citramalate synthase [EC:2.3.3.21]
K04080	ibpA	molecular chaperone IbpA
K24343	flgT	flagellar H-ring protein FlgT
K00338	nuoI	NADH-quinone oxidoreductase subunit I [EC:7.1.1.2]
K21218	motY	sodium-type flagellar protein MotY
K00055	E1.1.1.90	aryl-alcohol dehydrogenase [EC:1.1.1.90]
K10669	TRPT1,TPT1	2'-phosphotransferase [EC:2.7.1.160]
K26043	gp46	Straboviridae exonuclease subunit 2 [EC:3.1.11.-]
K07402	xdhC	xanthine dehydrogenase accessory factor
K03292	TC.GPH	glycoside/pentoside/hexuronide:cation symporter, GPH family
K07644	cusS,copS,silS	two-component system, OmpR family, heavy metal sensor histidine kinase CusS [EC:2.7.13.3]
K03981	dsbC	thiol:disulfide interchange protein DsbC [EC:5.3.4.1]
K12510	tadB	tight adherence protein B
K24135	MORC	MORC family CW-type zinc finger protein
K04752	glnK	nitrogen regulatory protein P-II 2
K06137	pqqC	pyrroloquinoline-quinone synthase [EC:1.3.3.11]
K04095	fic,FICD,HYPE	cell filamentation protein, protein adenylyltransferase [EC:2.7.7.108]
K25619	yfhO	lipoteichoic acid glycosylation protein
K20712	glnA	3-(hydroxyamino)phenol mutase [EC:5.4.4.3]
K02400	flhA	flagellar biosynthesis protein FlhA
K01966	PCCB,pccB	propionyl-CoA carboxylase beta subunit [EC:6.4.1.3 2.1.3.15]
K10801	MBD4	methyl-CpG-binding domain protein 4 [EC:3.2.2.-]
K20509	madB,oadB,gcdB,mmdB	carboxybiotin decarboxylase [EC:7.2.4.1]
K00287	DHFR,folA	dihydrofolate reductase [EC:1.5.1.3]
K01273	DPEP	membrane dipeptidase [EC:3.4.13.19]
K07337	K07337	penicillin-binding protein activator
K07323	mlaC	phospholipid transport system substrate-binding protein
K03782	katG	catalase-peroxidase [EC:1.11.1.21]
K02921	RP-L37Ae,RPL37A	large subunit ribosomal protein L37Ae
K19630	tsaC1	4-formylbenzenesulfonate dehydrogenase [EC:1.2.1.62]
K07303	iorB	isoquinoline 1-oxidoreductase subunit beta [EC:1.3.99.16]
K25096	agpA	alpha-galactoside transport system substrate-binding protein
K11928	putP	sodium/proline symporter
K09797	K09797	uncharacterized protein
K11929	phoE	outer membrane pore protein E
K02279	cpaB,rcpC	pilus assembly protein CpaB
K01156	res	type III restriction enzyme [EC:3.1.21.5]
K01061	E3.1.1.45	carboxymethylenebutenolidase [EC:3.1.1.45]
K01663	HIS7	imidazole glycerol-phosphate synthase [EC:4.3.2.10]
K10064	ASGR2	asialoglycoprotein receptor 2
K06211	nadR	HTH-type transcriptional regulator, transcriptional repressor of NAD biosynthesis genes [EC:2.7.7.1 2.7.1.22]
K03563	csrA	carbon storage regulator
K01720	prpD	2-methylcitrate dehydratase [EC:4.2.1.79]
K22227	ahbD	AdoMet-dependent heme synthase [EC:1.3.98.6]
K11434	PRMT1	type I protein arginine methyltransferase [EC:2.1.1.319]
K08316	rsmD	16S rRNA (guanine966-N2)-methyltransferase [EC:2.1.1.171]
K07888	RAB5B	Ras-related protein Rab-5B
K21189	mdpC6	O-methyltransferase [EC:2.1.1.-]
K06265	DAG1	dystroglycan 1
K21472	lytH	peptidoglycan LD-endopeptidase LytH [EC:3.4.-.-]
K14680	K14680	putative RNA ligase [EC:6.5.1.-]
K10702	todF	2-hydroxy-6-oxohepta-2,4-dienoate hydrolase [EC:3.7.1.25]
K03408	cheW	purine-binding chemotaxis protein CheW
K13896	yejF	microcin C transport system ATP-binding protein
K00370	narG,narZ,nxrA	nitrate reductase / nitrite oxidoreductase, alpha subunit [EC:1.7.5.1 1.7.99.-]
K00803	AGPS,agpS	alkyldihydroxyacetonephosphate synthase [EC:2.5.1.26]
K07649	tctE	two-component system, OmpR family, sensor histidine kinase TctE [EC:2.7.13.3]
K10118	msmF	raffinose/stachyose/melibiose transport system permease protein
K06926	K06926	uncharacterized protein
K23300	qrcA	menaquinone reductase, multiheme cytochrome c subunit [EC:1.97.-.-]
K18828	mvpA,vapC	tRNA(fMet)-specific endonuclease VapC [EC:3.1.-.-]
K01178	SGA1	glucoamylase [EC:3.2.1.3]
K13053	sulA	cell division inhibitor SulA
K20607	MKK3	mitogen-activated protein kinase kinase 3 [EC:2.7.12.2]
K11891	impL,vasK,icmF	type VI secretion system protein ImpL
K00859	coaE	dephospho-CoA kinase [EC:2.7.1.24]
K00208	fabI	enoyl-[acyl-carrier protein] reductase I [EC:1.3.1.9 1.3.1.10]
K16249	dmpK,poxA,tomA0	phenol/toluene 2-monooxygenase (NADH) P0/A0
K08219	UMF2	MFS transporter, UMF2 family, putative MFS family transporter protein
K26049	dexA	Straboviridae exodeoxyribonuclease [EC:3.1.11.1]
K12543	lapE	outer membrane protein, adhesin transport system
K14521	NAT10,KRE33	N-acetyltransferase 10 [EC:2.3.1.-]
K23774	ccpN	DeoR family transcriptional regulator, catabolite repression regulator
K06468	FCER2,CD23	low affinity immunoglobulin epsilon Fc receptor
K20628	exlX	expansin
K01579	panD	aspartate 1-decarboxylase [EC:4.1.1.11]
K16011	algA,xanB,rfbA,wbpW,pslB	mannose-1-phosphate guanylyltransferase / mannose-6-phosphate isomerase [EC:2.7.7.13 5.3.1.8]
K13076	SLD	sphingolipid 8-(E)-desaturase [EC:1.14.19.18]
K16870	wbbL	N-acetylglucosaminyl-diphospho-decaprenol L-rhamnosyltransferase [EC:2.4.1.289]
K23254	silP	P-type Ag+ transporter [EC:7.2.2.15]
K21777	CCNB	G2/mitotic-specific cyclin-B, other
K12160	SUMO,SMT3	small ubiquitin-related modifier
K06901	pbuG,azgA,ghxP,ghxQ,adeQ	adenine/guanine/hypoxanthine permease
K04801	rfcS	replication factor C small subunit
K13085	ipgD,sopB	phosphatidylinositol-4,5-bisphosphate 4-phosphatase [EC:3.1.3.78]
K23683	aglD	glycosyltransferase AglD [EC:2.4.1.-]
K07099	K07099	uncharacterized protein
K04461	PPM1B,PP2CB	protein phosphatase 1B [EC:3.1.3.16]
K03501	gidB,rsmG	16S rRNA (guanine527-N7)-methyltransferase [EC:2.1.1.170]
K00980	tagD	glycerol-3-phosphate cytidylyltransferase [EC:2.7.7.39]
K07175	phoH2	PhoH-like ATPase
K00362	nirB	nitrite reductase (NADH) large subunit [EC:1.7.1.15]
K01129	dgt	dGTPase [EC:3.1.5.1]
K03086	rpoD	RNA polymerase primary sigma factor
K17938	sbmA,bacA	peptide/bleomycin uptake transporter
K04892	KCND2,KV4.2	potassium voltage-gated channel Shal-related subfamily D member 2
K08281	pncA	nicotinamidase/pyrazinamidase [EC:3.5.1.19 3.5.1.-]
K06484	ITGA5,CD49e	integrin alpha 5
K00757	udp,UPP	uridine phosphorylase [EC:2.4.2.3]
K02866	RP-L10e,RPL10	large subunit ribosomal protein L10e
K22839	phlC	2-acetylphloroglucinol acetyltransferase [EC:2.3.1.272]
K01023	assT	arylsulfate sulfotransferase [EC:2.8.2.22]
K21526	gp6	Autographiviridae exonuclease [EC:3.1.11.3]
K07341	doc	death on curing protein
K06400	spoIVCA	site-specific DNA recombinase
K02664	pilO	type IV pilus assembly protein PilO
K13006	wbqR	UDP-perosamine 4-acetyltransferase [EC:2.3.1.-]
K01460	gsp	glutathionylspermidine amidase/synthetase [EC:3.5.1.78 6.3.1.8]
K15050	EXOG	nuclease EXOG, mitochondrial
K02478	K02478	two-component system, LytTR family, sensor kinase [EC:2.7.13.3]
K03328	TC.PST	polysaccharide transporter, PST family
K07451	mcrA	5-methylcytosine-specific restriction enzyme A [EC:3.1.21.-]
K06904	GP4	Escherichia/Staphylococcus phage prohead protease
K02488	pleD	two-component system, cell cycle response regulator [EC:2.7.7.65]
K07267	oprB	porin
K11907	vasG,clpV	type VI secretion system protein VasG
K01174	nuc	micrococcal nuclease [EC:3.1.31.1]
K01371	CTSK	cathepsin K [EC:3.4.22.38]
K14392	panF	sodium/pantothenate symporter
K03561	exbB	biopolymer transport protein ExbB
K02520	infC,MTIF3	translation initiation factor IF-3
K21421	NOX2,GP91,CYBB	NADPH oxidase 2 [EC:1.-.-.-]
K03222	yscJ,sctJ,hrcJ,ssaJ	type III secretion protein J
K19430	epsN	pyridoxal phosphate-dependent aminotransferase EpsN [EC:2.6.1.-]
K23901	CALU	calumenin
K02662	pilM	type IV pilus assembly protein PilM
K02111	ATPF1A,atpA	F-type H+/Na+-transporting ATPase subunit alpha [EC:7.1.2.2 7.2.2.1]
K12896	SRSF7,SFRS7	serine/arginine-rich splicing factor 7
K00948	PRPS,prsA	ribose-phosphate pyrophosphokinase [EC:2.7.6.1]
K07466	RFA1,RPA1,rpa	replication factor A1
K03686	dnaJ	molecular chaperone DnaJ
K02431	fucU,FUOM	L-fucose mutarotase [EC:5.1.3.29]
K07236	tusC,dsrF	tRNA 2-thiouridine synthesizing protein C
K09561	STUB1,CHIP	STIP1 homology and U-box containing protein 1 [EC:2.3.2.27]
K01655	LYS21,LYS20	homocitrate synthase [EC:2.3.3.14]
K02979	RP-S28e,RPS28	small subunit ribosomal protein S28e
K08969	mtnE,mtnV	L-glutamine---4-(methylsulfanyl)-2-oxobutanoate aminotransferase [EC:2.6.1.117]
K03432	psmA,prcA	proteasome alpha subunit [EC:3.4.25.1]
K11005	hlyA	hemolysin A
K00131	gapN	glyceraldehyde-3-phosphate dehydrogenase (NADP+) [EC:1.2.1.9]
K05798	leuO	LysR family transcriptional regulator, transcriptional activator for leuABCD operon
K21572	susD	starch-binding outer membrane protein, SusD/RagB family
K02934	RP-L6e,RPL6	large subunit ribosomal protein L6e
K07636	phoR	two-component system, OmpR family, phosphate regulon sensor histidine kinase PhoR [EC:2.7.13.3]
K04749	rsbV	anti-sigma B factor antagonist
K02391	flgF	flagellar basal-body rod protein FlgF
K00446	dmpB,xylE	catechol 2,3-dioxygenase [EC:1.13.11.2]
K04536	GNB1	guanine nucleotide-binding protein G(I)/G(S)/G(T) subunit beta-1
K22108	kstR2	TetR/AcrR family transcriptional regulator, cholesterol catabolism regulator
K16911	DDX21	ATP-dependent RNA helicase DDX21 [EC:5.6.2.7]
K02977	RP-S27Ae,RPS27A,UBA80	ubiquitin-small subunit ribosomal protein S27Ae
K21449	ata,sadA,emaA	trimeric autotransporter adhesin
K02527	kdtA,waaA	3-deoxy-D-manno-octulosonic-acid transferase [EC:2.4.99.12 2.4.99.13 2.4.99.14 2.4.99.15]
K11208	yncG	GST-like protein
K18842	chpS,chpBI	antitoxin ChpS
K02617	paaY	phenylacetic acid degradation protein
K07003	K07003	uncharacterized protein
K06196	ccdA	cytochrome c-type biogenesis protein
K03881	ND4	NADH-ubiquinone oxidoreductase chain 4 [EC:7.1.1.2]
K13279	PRDX1	peroxiredoxin 1 [EC:1.11.1.24]
K00788	thiE	thiamine-phosphate pyrophosphorylase [EC:2.5.1.3]
K01089	hisB	imidazoleglycerol-phosphate dehydratase / histidinol-phosphatase [EC:4.2.1.19 3.1.3.15]
K08174	glcP	MFS transporter, FHS family, glucose/mannose:H+ symporter
K01493	comEB	dCMP deaminase [EC:3.5.4.12]
K06194	nlpD	lipoprotein NlpD
K00359	qorA	NADPH:quinone reductase [EC:1.6.5.5]
K15371	GDH2	glutamate dehydrogenase [EC:1.4.1.2]
K14563	NOP1,FBL	rRNA 2'-O-methyltransferase fibrillarin [EC:2.1.1.-]
K00390	cysH	phosphoadenosine phosphosulfate reductase [EC:1.8.4.8 1.8.4.10]
K16027	asm16	methoxymalonate biosynthesis protein
K05306	phnX	phosphonoacetaldehyde hydrolase [EC:3.11.1.1]
K07262	pbpG	serine-type D-Ala-D-Ala endopeptidase (penicillin-binding protein 7) [EC:3.4.21.-]
K00569	TPMT,tpmT	thiopurine S-methyltransferase [EC:2.1.1.67]
K06970	rlmF	23S rRNA (adenine1618-N6)-methyltransferase [EC:2.1.1.181]
K20459	nukF,mcdF,sboF	lantibiotic transport system ATP-binding protein
K01783	rpe,RPE	ribulose-phosphate 3-epimerase [EC:5.1.3.1]
K06020	ettA	energy-dependent translational throttle protein EttA
K03856	AROA2,aroA	3-deoxy-7-phosphoheptulonate synthase [EC:2.5.1.54]
K14274	xylC	xylono-1,5-lactonase [EC:3.1.1.110]
K02469	gyrA	DNA gyrase subunit A [EC:5.6.2.2]
K04744	lptD,imp,ostA	LPS-assembly protein
K16087	TC.FEV.OM3,tbpA,hemR,lbpA,hpuB,bhuR,hugA,hmbR	hemoglobin/transferrin/lactoferrin receptor protein
K01704	leuD,IPMI-S	3-isopropylmalate/(R)-2-methylmalate dehydratase small subunit [EC:4.2.1.33 4.2.1.35]
K21211	ncsC1	NDP-hexose 4,6-dehydratase
K00330	nuoA	NADH-quinone oxidoreductase subunit A [EC:7.1.1.2]
K00728	POMT,pmt	dolichyl-phosphate-mannose-protein mannosyltransferase [EC:2.4.1.109]
K06893	K06893	uncharacterized protein
K00116	mqo	malate dehydrogenase (quinone) [EC:1.1.5.4]
K04517	tyrA2	prephenate dehydrogenase [EC:1.3.1.12]
K10752	RBBP4,HAT2,CAF1,MIS16	histone-binding protein RBBP4
K18402	PHF20	PHD finger protein 20
K02405	fliA,whiG	RNA polymerase sigma factor FliA
K01972	E6.5.1.2,ligA,ligB	DNA ligase (NAD+) [EC:6.5.1.2]
K20997	pslA	polysaccharide biosynthesis protein PslA
K07249	ALDH1A	retinal dehydrogenase [EC:1.2.1.36]
K00073	allD	ureidoglycolate dehydrogenase (NAD+) [EC:1.1.1.350]
K04771	degP,htrA	serine protease Do [EC:3.4.21.107]
K25818	NOLC1	nucleolar and coiled-body phosphoprotein 1
K02343	dnaX	DNA polymerase III subunit gamma/tau [EC:2.7.7.7]
K02456	gspG	general secretion pathway protein G
K02991	RP-S6e,RPS6	small subunit ribosomal protein S6e
K22694	sttH	tryptophan 6-halogenase [EC:1.14.19.59]
K02536	lpxD	UDP-3-O-[3-hydroxymyristoyl] glucosamine N-acyltransferase [EC:2.3.1.191]
K00937	ppk1	polyphosphate kinase [EC:2.7.4.1]
K12548	rap	autoaggregation protein RapA/B/C
K01283	ACE,CD143	peptidyl-dipeptidase A [EC:3.4.15.1]
K10217	dmpC,xylG,praB	aminomuconate-semialdehyde/2-hydroxymuconate-6-semialdehyde dehydrogenase [EC:1.2.1.32 1.2.1.85]
K02387	flgB	flagellar basal-body rod protein FlgB
K04046	yegD	hypothetical chaperone protein
K06320	cgeB	spore maturation protein CgeB
K02227	cbiB,cobD	adenosylcobinamide-phosphate synthase [EC:6.3.1.10]
K06905	D	Bacteriophage probable baseplate hub protein
K19856	aveBVII,avrH	3-O-methyltransferase [EC:2.1.1.-]
K13992	pufC	photosynthetic reaction center cytochrome c subunit
K15427	SIT4,PPH1	serine/threonine-protein phosphatase PP1-1 [EC:3.1.3.16]
K13810	tal-pgi	transaldolase / glucose-6-phosphate isomerase [EC:2.2.1.2 5.3.1.9]
K00354	E1.6.99.1	NADPH2 dehydrogenase [EC:1.6.99.1]
K02872	RP-L13Ae,RPL13A	large subunit ribosomal protein L13Ae
K03446	emrB	MFS transporter, DHA2 family, multidrug resistance protein
K01338	lon	ATP-dependent Lon protease [EC:3.4.21.53]
K07718	yesM	two-component system, sensor histidine kinase YesM [EC:2.7.13.3]
K03598	rseB	sigma-E factor negative regulatory protein RseB
K00013	hisD	histidinol dehydrogenase [EC:1.1.1.23]
K22087	mgdD	methylglutamate dehydrogenase subunit D [EC:1.5.99.5]
K02371	fabK	enoyl-[acyl-carrier protein] reductase II [EC:1.3.1.9]
K03585	acrA,mexA,adeI,smeD,mtrC,cmeA	membrane fusion protein, multidrug efflux system
K00332	nuoC	NADH-quinone oxidoreductase subunit C [EC:7.1.1.2]
K20011	PRDX3	peroxiredoxin 3 [EC:1.11.1.24 1.11.1.25]
K00694	bcsA	cellulose synthase (UDP-forming) [EC:2.4.1.12]
K03269	lpxH	UDP-2,3-diacylglucosamine hydrolase [EC:3.6.1.54]
K22378	RNF181	E3 ubiquitin-protein ligase RNF181 [EC:2.3.2.27]
K07665	cusR,copR,silR	two-component system, OmpR family, copper resistance phosphate regulon response regulator CusR
K01436	yhaA	amidohydrolase [EC:3.5.1.-]
K01419	hslV,clpQ	ATP-dependent HslUV protease, peptidase subunit HslV [EC:3.4.25.2]
K23256	curA	NADPH-dependent curcumin reductase [EC:1.3.1.-]
K13051	ASRGL1,iaaA	L-asparaginase / beta-aspartyl-peptidase [EC:3.5.1.1 3.4.19.5]
K07588	MMAA,argK	GTPase [EC:3.6.5.-]
K06641	CHEK2	serine/threonine-protein kinase CHEK2 [EC:2.7.11.1]
K06075	slyA	MarR family transcriptional regulator, transcriptional regulator for hemolysin
K18929	lldF	L-lactate dehydrogenase complex protein LldF
K01894	gluQ	glutamyl-Q tRNA(Asp) synthetase [EC:6.1.1.-]
K18968	adrA	diguanylate cyclase [EC:2.7.7.65]
K19691	NIK1,TCSC	osomolarity two-component system, sensor histidine kinase NIK1 [EC:2.7.13.3]
K01919	gshA	glutamate--cysteine ligase [EC:6.3.2.2]
K05723	FGD4	FYVE, RhoGEF and PH domain containing 4
K03797	E3.4.21.102,prc,ctpA	carboxyl-terminal processing protease [EC:3.4.21.102]
K04097	HPGDS	prostaglandin-H2 D-isomerase / glutathione transferase [EC:5.3.99.2 2.5.1.18]
K25976	A3L	Poxviridae major core protein 4b
K22489	hosA	MarR family transcriptional regulator, temperature-dependent positive regulator of motility
K00925	ackA	acetate kinase [EC:2.7.2.1]
K07287	bamC	outer membrane protein assembly factor BamC
K14779	DDX52,ROK1	ATP-dependent RNA helicase DDX52/ROK1 [EC:5.6.2.7]
K02415	fliL	flagellar protein FliL
K11493	RCC1	regulator of chromosome condensation
K26063	ydiJ	(R)-2-hydroxyglutarate dehydrogenase [EC:1.1.-.-]
K09580	PDIA1,P4HB	protein disulfide-isomerase A1 [EC:5.3.4.1]
K22387	GDPD1_3,GDE4_7	lysophospholipase D [EC:3.1.4.39]
K21906	gadW	AraC family transcriptional regulator, glutamate-dependent acid resistance regulator
K10941	flrA,fleQ,flaK	sigma-54 dependent transcriptional regulator, flagellar regulatory protein
K24242	NT5C3	7-methylguanosine nucleotidase [EC:3.1.3.91]
K05603	hutF	formimidoylglutamate deiminase [EC:3.5.3.13]
K06915	herA	DNA double-strand break repair helicase HerA and related ATPase
K02885	RP-L19e,RPL19	large subunit ribosomal protein L19e
K18760	NANOS2,NOS2	protein nanos 2
K13010	per,rfbE	perosamine synthetase [EC:2.6.1.102]
K03608	minE	cell division topological specificity factor
K00412	CYTB,petB	ubiquinol-cytochrome c reductase cytochrome b subunit
K04516	AROA1,aroA	chorismate mutase [EC:5.4.99.5]
K21498	higA-1	antitoxin HigA-1
K07180	prkA	serine protein kinase
K20975	K20975	two-component system, sensor histidine kinase [EC:2.7.13.3]
K09597	SPPL2B	signal peptide peptidase-like 2B [EC:3.4.23.-]
K02860	rimM	16S rRNA processing protein RimM
K02121	ATPVE,ntpE,atpE	V/A-type H+/Na+-transporting ATPase subunit E
K24248	EMID1	EMI domain-containing protein 1
K11070	potC	spermidine/putrescine transport system permease protein
K21614	p4H	L-proline cis-4-hydroxylase [EC:1.14.11.56]
K10599	PRPF19,PRP19	pre-mRNA-processing factor 19 [EC:2.3.2.27]
K01955	carB,CPA2	carbamoyl-phosphate synthase large subunit [EC:6.3.5.5]
K03667	hslU	ATP-dependent HslUV protease ATP-binding subunit HslU
K26036	pseT	Straboviridae polynucleotide kinase [EC:2.7.1.78 3.1.3.34]
K00754	bshA	L-malate glycosyltransferase [EC:2.4.1.-]
K13985	NAPEPLD	N-acyl-phosphatidylethanolamine-hydrolysing phospholipase D [EC:3.1.4.54]
K13954	yiaY	alcohol dehydrogenase [EC:1.1.1.1]
K01305	iadA	beta-aspartyl-dipeptidase (metallo-type) [EC:3.4.19.-]
K06943	NOG1	nucleolar GTP-binding protein
K02958	RP-S15e,RPS15	small subunit ribosomal protein S15e
K03074	secF	preprotein translocase subunit SecF
K00260	gudB,rocG	glutamate dehydrogenase [EC:1.4.1.2]
K02575	NRT2,narK,nrtP,nasA	MFS transporter, NNP family, nitrate/nitrite transporter
K08974	K08974	putative membrane protein
K05761	VIL1	villin 1
K01365	CTSL	cathepsin L [EC:3.4.22.15]
K00500	phhA,PAH	phenylalanine-4-hydroxylase [EC:1.14.16.1]
K21323	mdpJ	tert-butyl alcohol monooxygenase / tert-amyl alcohol desaturase [EC:1.14.13.229 1.14.19.48]
K01768	E4.6.1.1	adenylate cyclase [EC:4.6.1.1]
K06165	phnH	alpha-D-ribose 1-methylphosphonate 5-triphosphate synthase subunit PhnH [EC:2.7.8.37]
K04720	cobD	threonine-phosphate decarboxylase [EC:4.1.1.81]
K25555	dncV	cyclic GMP-AMP synthase [EC:2.7.7.-]
K00767	nadC,QPRT	nicotinate-nucleotide pyrophosphorylase (carboxylating) [EC:2.4.2.19]
K02039	phoU	phosphate transport system protein
K12686	apeE,estA,lip-1	outer membrane lipase/esterase
K18244	mmgC	acyl-CoA dehydrogenase [EC:1.3.99.-]
K18787	ACL5	thermospermine synthase [EC:2.5.1.79]
K18302	mexJ	membrane fusion protein, multidrug efflux system
K06907	FI	Bacteriophage tail sheath protein
K19157	yafQ	mRNA interferase YafQ [EC:3.1.-.-]
K16233	pks18	alpha-pyrone synthase
K02981	RP-S2e,RPS2	small subunit ribosomal protein S2e
K03973	pspC	phage shock protein C
K00910	ADRBK,GRK	beta-adrenergic-receptor kinase [EC:2.7.11.15]
K00515	BCMO1,BCDO1	beta-carotene 15,15'-dioxygenase [EC:1.13.11.63]
K02388	flgC	flagellar basal-body rod protein FlgC
K00123	fdoG,fdhF,fdwA	formate dehydrogenase major subunit [EC:1.17.1.9]
K03767	PPIA	peptidyl-prolyl cis-trans isomerase A (cyclophilin A) [EC:5.2.1.8]
K02556	motA	chemotaxis protein MotA
K03219	yscC,sctC,ssaC	type III secretion protein C
K01280	TPP2	tripeptidyl-peptidase II [EC:3.4.14.10]
K11495	CENPA	histone H3-like centromeric protein A
K19796	gp42	Straboviridae dCMP hydroxymethylase [EC:2.1.2.8]
K01769	E4.6.1.2	guanylate cyclase, other [EC:4.6.1.2]
K12368	dppA	dipeptide transport system substrate-binding protein
K08928	pufL	photosynthetic reaction center L subunit
K08083	algR	two-component system, LytTR family, response regulator AlgR
K01623	ALDO	fructose-bisphosphate aldolase, class I [EC:4.1.2.13]
K19166	higB	mRNA interferase HigB [EC:3.1.-.-]
K08094	hxlB	6-phospho-3-hexuloisomerase [EC:5.3.1.27]
K03641	tolB	TolB protein
K00800	aroA	3-phosphoshikimate 1-carboxyvinyltransferase [EC:2.5.1.19]
K13317	eryBIII,tylCIII,tylC3	NDP-4-keto-2,6-dideoxyhexose 3-C-methyltransferase [EC:2.1.1.-]
K01183	E3.2.1.14	chitinase [EC:3.2.1.14]
K22622	soxD	S-disulfanyl-L-cysteine oxidoreductase SoxD [EC:1.8.2.6]
K07289	asmA	AsmA protein
K12541	lapB	ATP-binding cassette, subfamily C, bacterial LapB
K16416	mxaA	myxalamid-type nonribosomal peptide synthetase MxaA
K07286	yajG	uncharacterized lipoprotein
K23481	VPS1	vacuolar protein sorting-associated protein 1
K07660	phoP	two-component system, OmpR family, response regulator PhoP
K06956	K06956	uncharacterized protein
K09794	K09794	uncharacterized protein
K05379	cpeD,mpeD	phycoerythrin-associated linker protein
K03942	NDUFV1	NADH dehydrogenase (ubiquinone) flavoprotein 1 [EC:7.1.1.2]
K02010	afuC,fbpC	iron(III) transport system ATP-binding protein [EC:7.2.2.7]
K02463	gspN	general secretion pathway protein N
K06210	NMNAT	nicotinamide mononucleotide adenylyltransferase [EC:2.7.7.1 2.7.7.18]
K02238	comEC	competence protein ComEC
K07339	hicA	mRNA interferase HicA [EC:3.1.-.-]
K02359	EGH	beta-1,4-mannosyltransferase [EC:2.4.1.-]
K00449	pcaH	protocatechuate 3,4-dioxygenase, beta subunit [EC:1.13.11.3]
K23616	ATXN1_1L	ataxin 1/1L
K18446	ygiF	triphosphatase [EC:3.6.1.25]
K04719	bluB	5,6-dimethylbenzimidazole synthase [EC:1.13.11.79]
K10978	aksF	methanogen homoisocitrate dehydrogenase [EC:1.1.1.87 1.1.1.-]
K03237	EIF2S1	translation initiation factor 2 subunit 1
K05396	dcyD	D-cysteine desulfhydrase [EC:4.4.1.15]
K01369	LGMN	legumain [EC:3.4.22.34]
K03821	phaC,phbC	poly[(R)-3-hydroxyalkanoate] polymerase subunit PhaC [EC:2.3.1.304]
K00428	E1.11.1.5	cytochrome c peroxidase [EC:1.11.1.5]
K19222	menI,DHNAT	1,4-dihydroxy-2-naphthoyl-CoA hydrolase [EC:3.1.2.28]
K00609	pyrB,PYR2	aspartate carbamoyltransferase catalytic subunit [EC:2.1.3.2]
K19052	hepC	heparan-sulfate lyase [EC:4.2.2.8]
K22957	cviI	acyl homoserine lactone synthase [EC:2.3.1.184]
K00677	lpxA	UDP-N-acetylglucosamine acyltransferase [EC:2.3.1.129]
K11150	RDH8	retinol dehydrogenase 8 [EC:1.1.1.-]
K07403	nfeD	membrane-bound serine protease (ClpP class)
K03184	ubiF	3-demethoxyubiquinol 3-hydroxylase [EC:1.14.99.60]
K02485	rssB,hnr	two-component system, response regulator
K08942	pscC	photosystem P840 reaction center cytochrome c551
K01903	sucC	succinyl-CoA synthetase beta subunit [EC:6.2.1.5]
K00364	guaC,GMPR	GMP reductase [EC:1.7.1.7]
K07774	tctD	two-component system, OmpR family, response regulator TctD
K11902	impA	type VI secretion system protein ImpA
K22576	cos	carbonyl sulfide hydrolase [EC:3.13.1.7]
K15980	ACAD9	acyl-CoA dehydrogenase family member 9 [EC:1.3.99.-]
K07386	pepO	putative endopeptidase [EC:3.4.24.-]
K20840	SLC46A3	MFS transporter, PCFT/HCP family, solute carrier family 46, member 3
K02203	thrH	phosphoserine / homoserine phosphotransferase [EC:3.1.3.3 2.7.1.39]
K19345	nirF	protein NirF
K18901	bpeE	membrane fusion protein, multidrug efflux system
K03812	rmf	ribosome modulation factor
K11898	impE	type VI secretion system protein ImpE
K03768	PPIB,ppiB	peptidyl-prolyl cis-trans isomerase B (cyclophilin B) [EC:5.2.1.8]
K10545	xylG	D-xylose transport system ATP-binding protein [EC:7.5.2.10]
K02550	glcA	glycolate permease
K14775	UTP30,RSL1D1	ribosome biogenesis protein UTP30
K00151	hpaE,hpcC	5-carboxymethyl-2-hydroxymuconic-semialdehyde dehydrogenase [EC:1.2.1.60]
K07101	K07101	uncharacterized protein
K01791	wecB	UDP-N-acetylglucosamine 2-epimerase (non-hydrolysing) [EC:5.1.3.14]
K17229	fccB	sulfide dehydrogenase [flavocytochrome c] flavoprotein chain [EC:1.8.2.3]
K07498	K07498	putative transposase
K04759	feoB	ferrous iron transport protein B
K07710	atoS	two-component system, NtrC family, sensor histidine kinase AtoS [EC:2.7.13.3]
K25227	sdsA1	linear primary-alkylsulfatase [EC:3.1.6.21]
K06188	aqpZ	aquaporin Z
K13533	kinE	two-component system, sporulation sensor kinase E [EC:2.7.13.3]
K01515	nudF	ADP-ribose diphosphatase [EC:3.6.1.13 3.6.1.-]
K03469	rnhA,RNASEH1	ribonuclease HI [EC:3.1.26.4]
K06682	TEM1	Gtp-binding protein of the ras superfamily involved in termination of M-phase
K15372	toa	taurine---2-oxoglutarate transaminase [EC:2.6.1.55]
K07027	K07027	glycosyltransferase 2 family protein
K07093	K07093	uncharacterized protein
K14334	CMLE	carboxy-cis,cis-muconate cyclase [EC:5.5.1.5]
K20274	zmpB	zinc metalloprotease ZmpB
K00571	E2.1.1.72	site-specific DNA-methyltransferase (adenine-specific) [EC:2.1.1.72]
K09880	mtnC,ENOPH1	enolase-phosphatase E1 [EC:3.1.3.77]
K07245	pcoD	copper resistance protein D
K00223	ERG4	Delta24(24(1))-sterol reductase [EC:1.3.1.71]
K00839	pucG	(S)-ureidoglycine---glyoxylate transaminase [EC:2.6.1.112]
K05788	ihfB,himD	integration host factor subunit beta
K03314	nhaB	Na+:H+ antiporter, NhaB family
K13018	wbpD,wlbB	UDP-2-acetamido-3-amino-2,3-dideoxy-glucuronate N-acetyltransferase [EC:2.3.1.201]
K08992	lapA	lipopolysaccharide assembly protein A
K00154	E1.2.1.68	coniferyl-aldehyde dehydrogenase [EC:1.2.1.68]
K08310	nudB,ntpA	dihydroneopterin triphosphate diphosphatase [EC:3.6.1.67]
K21239	gp50	Schitoviridae virion DNA-directed RNA polymerase [EC:2.7.7.6]
K01048	pldB	lysophospholipase [EC:3.1.1.5]
K02393	flgH	flagellar L-ring protein FlgH
K25193	SDC	serine decarboxylase [EC:4.1.1.-]
K19266	E1.2.1.22	lactaldehyde dehydrogenase [EC:1.2.1.22]
K09017	rutR	TetR/AcrR family transcriptional regulator
K07044	K07044	uncharacterized protein
K01963	accD	acetyl-CoA carboxylase carboxyl transferase subunit beta [EC:6.4.1.2 2.1.3.15]
K01337	E3.4.21.50	lysyl endopeptidase [EC:3.4.21.50]
K23753	ppk2,pap	AMP-polyphosphate phosphotransferase [EC:2.7.4.33]
K12838	PUF60	poly(U)-binding-splicing factor PUF60
K03969	pspA	phage shock protein A
K06912	tfdA	alpha-ketoglutarate-dependent 2,4-dichlorophenoxyacetate dioxygenase [EC:1.14.11.-]
K02565	nagC	N-acetylglucosamine repressor
K14791	PWP1	periodic tryptophan protein 1
K01154	hsdS	type I restriction enzyme, S subunit [EC:3.1.21.3]
K18855	E1.1.1.374	UDP-N-acetylglucosamine 3-dehydrogenase [EC:1.1.1.374]
K09908	K09908	uncharacterized protein
K23463	tgnC	(Z)-2-((N-methylformamido)methylene)-5-hydroxybutyrolactone dehydrogenase [EC:1.2.1.-]
K14581	nahAa,nagAa,ndoR,nbzAa,dntAa	naphthalene 1,2-dioxygenase ferredoxin reductase component [EC:1.18.1.7]
K16194	EIF2AK1	eukaryotic translation initiation factor 2-alpha kinase 1 [EC:2.7.11.1]
K09116	K09116	damage-control phosphatase, subfamily I [EC:3.1.3.-]
K01139	spoT	GTP diphosphokinase / guanosine-3',5'-bis(diphosphate) 3'-diphosphatase [EC:2.7.6.5 3.1.7.2]
K24768	MYRF	myelin regulatory factor [EC:3.4.-.-]
K14002	SCJ1	DnaJ-related protein SCJ1
K05570	mnhF,mrpF	multicomponent Na+:H+ antiporter subunit F
K09495	CCT3,TRIC5	T-complex protein 1 subunit gamma
K09140	TSR3	rRNA small subunit aminocarboxypropyltransferase [EC:2.5.1.157]
K01243	mtnN,mtn,pfs	adenosylhomocysteine nucleosidase [EC:3.2.2.9]
K00026	MDH2	malate dehydrogenase [EC:1.1.1.37]
K18904	nodT,ameC	outer membrane protein, multidrug efflux system
K13641	iclR	IclR family transcriptional regulator, acetate operon repressor
K02115	ATPF1G,atpG	F-type H+-transporting ATPase subunit gamma
K11956	natD	neutral amino acid transport system permease protein
K03451	TC.BCT	betaine/carnitine transporter, BCCT family
K01555	FAH,fahA	fumarylacetoacetase [EC:3.7.1.2]
K23886	CISD3	CDGSH iron-sulfur domain-containing protein 3
K05376	cpeA,mpeA	phycoerythrin alpha chain
K18702	uctC	CoA:oxalate CoA-transferase [EC:2.8.3.19]
K02911	RP-L32,MRPL32,rpmF	large subunit ribosomal protein L32
K00099	dxr	1-deoxy-D-xylulose-5-phosphate reductoisomerase [EC:1.1.1.267]
K02056	ABC.SS.A	simple sugar transport system ATP-binding protein [EC:7.5.2.-]
K00381	cysI	sulfite reductase (NADPH) hemoprotein beta-component [EC:1.8.1.2]
K07116	pvdQ,quiP	acyl-homoserine-lactone acylase [EC:3.5.1.97]
K06370	safA	morphogenetic protein associated with SpoVID
K12257	secDF	SecD/SecF fusion protein
K06919	K06919	putative DNA primase/helicase
K21993	fdhC	formate transporter
K25395	CFAP36	cilia- and flagella-associated protein 36
K23148	E2.7.1.224	cytidine diphosphoramidate kinase [EC:2.7.1.224]
K01779	racD	aspartate racemase [EC:5.1.1.13]
K14573	NOP4,RBM28	nucleolar protein 4
K01581	E4.1.1.17,ODC1,speC,speF	ornithine decarboxylase [EC:4.1.1.17]
K03747	smg	Smg protein
K01151	nfo	deoxyribonuclease IV [EC:3.1.21.2]
K02666	pilQ	type IV pilus assembly protein PilQ
K01428	ureC	urease subunit alpha [EC:3.5.1.5]
K15113	SLC25A28_37,MFRN	solute carrier family 25 (mitochondrial iron transporter), member 28/37
K00357	QDPR	dihydropteridine reductase [EC:1.5.1.34]
K02313	dnaA	chromosomal replication initiator protein
K05590	srmB	ATP-dependent RNA helicase SrmB [EC:5.6.2.7]
K15984	rsmJ	16S rRNA (guanine1516-N2)-methyltransferase [EC:2.1.1.242]
K03891	qcrB	quinol---cytochrome-c reductase cytochrome b subunit [EC:7.1.1.8]
K18457	laaA	L-proline amide hydrolase [EC:3.5.1.101]
K06861	lptB	lipopolysaccharide export system ATP-binding protein [EC:7.5.2.5]
K08086	fimV	pilus assembly protein FimV
K08221	yitG,ymfD,yfmO	MFS transporter, ACDE family, multidrug resistance protein
K02865	RP-L10Ae,RPL10A	large subunit ribosomal protein L10Ae
K01021	TPST	protein-tyrosine sulfotransferase [EC:2.8.2.20]
K00927	PGK,pgk	phosphoglycerate kinase [EC:2.7.2.3]
K05529	MNN9	mannan polymerase complexes MNN9 subunit [EC:2.4.1.232]
K06876	phrB	(6-4)DNA photolyase [EC:4.1.99.13]
K13020	wlbA,bplA	UDP-N-acetyl-2-amino-2-deoxyglucuronate dehydrogenase [EC:1.1.1.335]
K07273	acm	lysozyme
K07478	ycaJ	putative ATPase
K02404	flhF	flagellar biosynthesis protein FlhF
K10678	nfsA	nitroreductase [EC:1.-.-.-]
K18747	SXL	protein sex-lethal
K07154	hipA	serine/threonine-protein kinase HipA [EC:2.7.11.1]
K07675	uhpB	two-component system, NarL family, sensor histidine kinase UhpB [EC:2.7.13.3]
K22452	tgpA	protein-glutamine gamma-glutamyltransferase [EC:2.3.2.13]
K00564	rsmC	16S rRNA (guanine1207-N2)-methyltransferase [EC:2.1.1.172]
K15306	RANBP1	Ran-binding protein 1
K01814	hisA	phosphoribosylformimino-5-aminoimidazole carboxamide ribotide isomerase [EC:5.3.1.16]
K09920	K09920	uncharacterized protein
K09926	K09926	uncharacterized protein
K20872	NEK2	serine/threonine-protein kinase Nek2 [EC:2.7.11.1]
K03310	TC.AGCS	alanine or glycine:cation symporter, AGCS family
K21802	vdh	vanillin dehydrogenase [EC:1.2.1.67]
K17080	PHB1	prohibitin 1
K11338	RUVBL2,RVB2,INO80J	RuvB-like protein 2 [EC:5.6.2.3]
K18578	CEL74A	xyloglucan-specific exo-beta-1,4-glucanase [EC:3.2.1.155]
K06631	PLK1	polo-like kinase 1 [EC:2.7.11.21]
K02916	RP-L35,MRPL35,rpmI	large subunit ribosomal protein L35
K01133	betC	choline-sulfatase [EC:3.1.6.6]
K00973	rfbA,rmlA,rffH	glucose-1-phosphate thymidylyltransferase [EC:2.7.7.24]
K10210	crtP	diapolycopene oxygenase [EC:1.14.99.44]
K18059	SULTR4	sulfate transporter 4
K00170	porB	pyruvate ferredoxin oxidoreductase beta subunit [EC:1.2.7.1]
K10236	thuE,lpqY	trehalose/maltose transport system substrate-binding protein
K01448	amiABC	N-acetylmuramoyl-L-alanine amidase [EC:3.5.1.28]
K04482	RAD51	DNA repair protein RAD51
K24302	lea2	UDP-N-acetylbacillosamine transaminase [EC:2.6.1.34]
K00242	sdhD,frdD	succinate dehydrogenase membrane anchor subunit
K03932	lpqC	polyhydroxybutyrate depolymerase
K23743	E3.4.24.33	peptidyl-Asp metalloendopeptidase [EC:3.4.24.33]
K18831	higA	HTH-type transcriptional regulator / antitoxin HigA
K19797	gp1	Straboviridae T-even-induced deoxynucleotide kinase [EC:2.7.4.12]
K21196	phnZ	2-amino-1-hydroxyethylphosphonate dioxygenase (glycine-forming) [EC:1.13.11.78]
K02109	ATPF0B,atpF	F-type H+-transporting ATPase subunit b
K07306	dmsA	anaerobic dimethyl sulfoxide reductase subunit A [EC:1.8.5.3]
K09490	HSPA5,BIP	endoplasmic reticulum chaperone BiP [EC:3.6.4.10]
K01207	nagZ	beta-N-acetylhexosaminidase [EC:3.2.1.52]
K03308	TC.NSS	neurotransmitter:Na+ symporter, NSS family
K03661	ATPeV0B,ATP6F	V-type H+-transporting ATPase 21kDa proteolipid subunit
K23054	desC	sn-1 stearoyl-lipid 9-desaturase [EC:1.14.19.28]
K13378	nuoCD	NADH-quinone oxidoreductase subunit C/D [EC:7.1.1.2]
K03064	PSMC6,RPT4	26S proteasome regulatory subunit T4
K05365	mrcB	penicillin-binding protein 1B [EC:2.4.99.28 3.4.16.4]
K25557	HHIPL	HHIP-like protein
K19674	WDR35,IFT121	WD repeat-containing protein 35
K10234	aglG,ggtD	alpha-glucoside transport system permease protein
K00944	AK3	nucleoside-triphosphate--adenylate kinase [EC:2.7.4.10]
K12256	spuC	putrescine---pyruvate transaminase [EC:2.6.1.113]
K01367	CAPN1	calpain-1 [EC:3.4.22.52]
K12235	SRR	serine racemase [EC:5.1.1.18]
K01342	aprE	subtilisin [EC:3.4.21.62]
K09694	nodJ	lipooligosaccharide transport system permease protein
K18053	luci	renilla-luciferin 2-monooxygenase [EC:1.13.12.5]
K09497	CCT5	T-complex protein 1 subunit epsilon
K01271	pepQ	Xaa-Pro dipeptidase [EC:3.4.13.9]
K07793	tctA	putative tricarboxylic transport membrane protein
K07658	phoB1,phoP	two-component system, OmpR family, alkaline phosphatase synthesis response regulator PhoP
K01885	EARS,gltX	glutamyl-tRNA synthetase [EC:6.1.1.17]
K03151	thiI	tRNA uracil 4-sulfurtransferase [EC:2.8.1.4]
K05555	actIV	cyclase [EC:4.-.-.-]
K07569	gar1	RNA-binding protein
K04044	hscA	molecular chaperone HscA
K20918	vpsT	LuxR family transcriptional regulator, positive regulator of biofilm formation
K00179	iorA	indolepyruvate ferredoxin oxidoreductase, alpha subunit [EC:1.2.7.8]
K03418	dmfA2	N,N-dimethylformamidase large subunit [EC:3.5.1.56]
K00989	rph	ribonuclease PH [EC:2.7.7.56]
K01676	E4.2.1.2A,fumA,fumB	fumarate hydratase, class I [EC:4.2.1.2]
K00169	porA	pyruvate ferredoxin oxidoreductase alpha subunit [EC:1.2.7.1]
K02420	fliQ	flagellar biosynthesis protein FliQ
K01822	E5.3.3.1	steroid Delta-isomerase [EC:5.3.3.1]
K10253	DODA	DOPA 4,5-dioxygenase [EC:1.14.99.-]
K06859	pgi1	glucose-6-phosphate isomerase, archaeal [EC:5.3.1.9]
K09681	gltC	LysR family transcriptional regulator, transcription activator of glutamate synthase operon
K21162	sgcE4,ncsE4,kedE4	enediyne biosynthesis protein E4
K08993	yhhL	putative membrane protein
K03687	GRPE	molecular chaperone GrpE
K19267	qorB	NAD(P)H dehydrogenase (quinone) [EC:1.6.5.2]
K03878	ND1	NADH-ubiquinone oxidoreductase chain 1 [EC:7.1.1.2]
K00137	prr	aminobutyraldehyde dehydrogenase [EC:1.2.1.19]
K10441	rbsA	ribose transport system ATP-binding protein [EC:7.5.2.7]
K02996	RP-S9,MRPS9,rpsI	small subunit ribosomal protein S9
K00697	otsA	trehalose 6-phosphate synthase [EC:2.4.1.15 2.4.1.347]
K14584	nahD	2-hydroxychromene-2-carboxylate isomerase [EC:5.99.1.4]
K10585	UBE2Z	ubiquitin-conjugating enzyme E2 Z [EC:2.3.2.23]
K01286	E3.4.16.4	D-alanyl-D-alanine carboxypeptidase [EC:3.4.16.4]
K07136	K07136	uncharacterized protein
K01420	fnr	CRP/FNR family transcriptional regulator, anaerobic regulatory protein
K20472	COPZ,RET3	coatomer subunit zeta
K03062	PSMC1,RPT2	26S proteasome regulatory subunit T2
K05884	comC	L-2-hydroxycarboxylate dehydrogenase (NAD+) [EC:1.1.1.337]
K14205	mprF,fmtC	phosphatidylglycerol lysyltransferase [EC:2.3.2.3]
K08484	ptsP	phosphotransferase system, enzyme I, PtsP [EC:2.7.3.9]
K04739	PRKAR	cAMP-dependent protein kinase regulator
K12897	TRA2	transformer-2 protein
K02408	fliE	flagellar hook-basal body complex protein FliE
K08282	E2.7.11.1	non-specific serine/threonine protein kinase [EC:2.7.11.1]
K12035	TRIM71	tripartite motif-containing protein 71 [EC:2.3.2.27]
K02038	pstA	phosphate transport system permease protein
K08289	purT	phosphoribosylglycinamide formyltransferase 2 [EC:6.3.1.21]
K07317	K07317	adenine-specific DNA-methyltransferase [EC:2.1.1.72]
K01816	hyi,gip	hydroxypyruvate isomerase [EC:5.3.1.22]
K05970	SIAE	sialate O-acetylesterase [EC:3.1.1.53]
K09584	PDIA6,TXNDC7	protein disulfide-isomerase A6 [EC:5.3.4.1]
K10944	pmoA-amoA	methane/ammonia monooxygenase subunit A [EC:1.14.18.3 1.14.99.39]
K03473	pdxB	erythronate-4-phosphate dehydrogenase [EC:1.1.1.290]
K01494	dcd	dCTP deaminase [EC:3.5.4.13]
K09136	ycaO	ribosomal protein S12 methylthiotransferase accessory factor
K00797	speE,SRM,SPE3	spermidine synthase [EC:2.5.1.16]
K02877	RP-L15e,RPL15	large subunit ribosomal protein L15e
K03799	htpX	heat shock protein HtpX [EC:3.4.24.-]
K02314	dnaB	replicative DNA helicase [EC:5.6.2.3]
K08830	RAGE,MOK	renal tumor antigen [EC:2.7.11.22]
K02389	flgD	flagellar basal-body rod modification protein FlgD
K02976	RP-S26e,RPS26	small subunit ribosomal protein S26e
K02841	waaC,rfaC	lipopolysaccharide heptosyltransferase I [EC:2.4.99.23]
K02338	dnaN	DNA polymerase III subunit beta [EC:2.7.7.7]
K05301	sorA	sulfite dehydrogenase (cytochrome) subunit A [EC:1.8.2.1]
K19068	wbjC	UDP-2-acetamido-2,6-beta-L-arabino-hexul-4-ose reductase [EC:1.1.1.367]
K11745	kefC	glutathione-regulated potassium-efflux system protein KefC
K01491	folD	methylenetetrahydrofolate dehydrogenase (NADP+) / methenyltetrahydrofolate cyclohydrolase [EC:1.5.1.5 3.5.4.9]
K00952	nadM	nicotinamide-nucleotide adenylyltransferase [EC:2.7.7.1]
K02052	ABC.SP.A	putative spermidine/putrescine transport system ATP-binding protein
K01637	E4.1.3.1,aceA	isocitrate lyase [EC:4.1.3.1]
K08017	AVIL	advillin
K09523	DNAJC3	DnaJ homolog subfamily C member 3
K21131	colD	GDP-4-dehydro-6-deoxy-alpha-D-mannose 3-dehydratase [EC:4.2.1.168]
K15512	boxB	benzoyl-CoA 2,3-epoxidase subunit B [EC:1.14.13.208]
K07746	parD1_3_4	antitoxin ParD1/3/4
K13179	DDX18,HAS1	ATP-dependent RNA helicase DDX18/HAS1 [EC:5.6.2.7]
K06917	selU,mnmH	tRNA 2-selenouridine synthase [EC:2.9.1.3]
K19375	HSPBAP1	HSPB1-associated protein 1
K17865	croR	3-hydroxybutyryl-CoA dehydratase [EC:4.2.1.55]
K04712	DEGS	sphingolipid 4-desaturase/C4-monooxygenase [EC:1.14.19.17 1.14.18.5]
K24136	pgdX	glutathione-dependent peroxiredoxin [EC:1.11.1.27]
K10221	ligI	2-pyrone-4,6-dicarboxylate lactonase [EC:3.1.1.57]
K02117	ATPVA,ntpA,atpA	V/A-type H+/Na+-transporting ATPase subunit A [EC:7.1.2.2 7.2.2.1]
K07459	ybjD	putative ATP-dependent endonuclease of the OLD family
K00067	rfbD,rmlD	dTDP-4-dehydrorhamnose reductase [EC:1.1.1.133]
K13830	ARO1	pentafunctional AROM polypeptide [EC:4.2.3.4 4.2.1.10 1.1.1.25 2.7.1.71 2.5.1.19]
K15746	crtZ	beta-carotene 3-hydroxylase [EC:1.14.15.24]
K03615	rnfC	H+/Na+-translocating ferredoxin:NAD+ oxidoreductase subunit C [EC:7.1.1.11 7.2.1.2]
K02455	gspF	general secretion pathway protein F
K07208	RHEB	Ras homolog enriched in brain
K07654	mtrB	two-component system, OmpR family, sensor histidine kinase MtrB [EC:2.7.13.3]
K19223	lytF,cwlE	peptidoglycan DL-endopeptidase LytF [EC:3.4.-.-]
K01266	dmpA,dap	D-aminopeptidase [EC:3.4.11.19]
K03238	EIF2S2	translation initiation factor 2 subunit 2
K23464	tgnB	flavin-dependent trigonelline monooxygenase, oxygenase component [EC:1.14.14.-]
K03223	yscL,sctL	type III secretion protein L
K03760	eptA,pmrC	lipid A ethanolaminephosphotransferase [EC:2.7.8.43]
K07575	MCTS,TMA20	malignant T-cell-amplified sequence
K09753	CCR	cinnamoyl-CoA reductase [EC:1.2.1.44]
K03771	surA	peptidyl-prolyl cis-trans isomerase SurA [EC:5.2.1.8]
K19200	IAL	isopenicillin-N N-acyltransferase like protein
K23574	COCH	cochlin
K05499	cytR	LacI family transcriptional regulator, repressor for deo operon, udp, cdd, tsx, nupC, and nupG
K02083	allC	allantoate deiminase [EC:3.5.3.9]
K17486	dmdA	dimethylsulfoniopropionate demethylase [EC:2.1.1.269]
K10004	gltL,aatP	glutamate/aspartate transport system ATP-binding protein [EC:7.4.2.1]
K21499	dda	Straboviridae ATP-dependent DNA helicase [EC:5.6.2.3]
K13991	puhA	photosynthetic reaction center H subunit
K13753	SLC24A5,NCKX5	solute carrier family 24 (sodium/potassium/calcium exchanger), member 5
K03547	sbcD,mre11	DNA repair protein SbcD/Mre11
K02316	dnaG	DNA primase [EC:2.7.7.101]
K00883	dgoK	2-dehydro-3-deoxygalactonokinase [EC:2.7.1.58]
K14835	NOP2	25S rRNA (cytosine2870-C5)-methyltransferase [EC:2.1.1.310]
K17837	bla2,blm,ccrA,blaB	metallo-beta-lactamase class B [EC:3.5.2.6]
K02622	parE	topoisomerase IV subunit B [EC:5.6.2.2]
K00833	bioA	adenosylmethionine---8-amino-7-oxononanoate aminotransferase [EC:2.6.1.62]
K21929	udg	uracil-DNA glycosylase [EC:3.2.2.27]
K17735	lcdH,cdhA	carnitine 3-dehydrogenase [EC:1.1.1.108]
K10255	FAD6,desA	acyl-lipid omega-6 desaturase (Delta-12 desaturase) [EC:1.14.19.23 1.14.19.45]
K02196	ccmD	heme exporter protein D
K02040	pstS	phosphate transport system substrate-binding protein
K02454	gspE	general secretion pathway protein E [EC:7.4.2.8]
K18430	legI,neuB2	N,N'-diacetyllegionaminate synthase [EC:2.5.1.101]
K07127	uraH,pucM,hiuH	5-hydroxyisourate hydrolase [EC:3.5.2.17]
K00372	nasC,nasA	assimilatory nitrate reductase catalytic subunit [EC:1.7.99.-]
K12454	rfbE	CDP-paratose 2-epimerase [EC:5.1.3.10]
K03591	ftsN	cell division protein FtsN
K16699	tuaH	teichuronic acid biosynthesis glycosyltransferase TuaH [EC:2.4.-.-]
K19306	BUD23	18S rRNA (guanine1575-N7)-methyltransferase [EC:2.1.1.309]
K03462	NAMPT	nicotinamide phosphoribosyltransferase [EC:2.4.2.12]
K06674	SMC2	structural maintenance of chromosome 2
K05685	macB	macrolide transport system ATP-binding/permease protein [EC:7.6.2.-]
K03559	exbD	biopolymer transport protein ExbD
K03738	aor	aldehyde:ferredoxin oxidoreductase [EC:1.2.7.5]
K21008	pelC	polysaccharide biosynthesis protein PelC
K03556	malT	LuxR family transcriptional regulator, maltose regulon positive regulatory protein
K13015	wbpA	UDP-N-acetyl-D-glucosamine dehydrogenase [EC:1.1.1.136]
K18893	vcaM	ATP-binding cassette, subfamily B, multidrug efflux pump
K03544	clpX,CLPX	ATP-dependent Clp protease ATP-binding subunit ClpX
K07483	K07483	transposase
K09118	K09118	uncharacterized protein
K12421	fadD9	fatty acid CoA ligase FadD9
K04649	UBE2K,HIP2,UBC1	ubiquitin-conjugating enzyme (huntingtin interacting protein 2) [EC:2.3.2.23]
K21064	ycsE,yitU,ywtE	5-amino-6-(5-phospho-D-ribitylamino)uracil phosphatase [EC:3.1.3.104]
K21962	acnR	TetR/AcrR family transcriptional regulator, transcriptional repressor of aconitase
K11884	PNO1,DIM2	RNA-binding protein PNO1
K01577	oxc	oxalyl-CoA decarboxylase [EC:4.1.1.8]
K10807	RRM1	ribonucleoside-diphosphate reductase subunit M1 [EC:1.17.4.1]
K18537	thnK	putative methyltransferase
K05801	djlA	DnaJ like chaperone protein
K05813	ugpB	sn-glycerol 3-phosphate transport system substrate-binding protein
K09123	lhpI	cis-L-3-hydroxyproline dehydratase [EC:4.2.1.171]
K02980	RP-S29e,RPS29	small subunit ribosomal protein S29e
K23514	fecI,prhI	RNA polymerase sigma-19 factor, ECF subfamily
K10940	ompT	outer membrane protein OmpT
K12991	rfbG	rhamnosyltransferase [EC:2.4.1.-]
K09181	yfiQ	acetyltransferase
K13811	PAPSS	3'-phosphoadenosine 5'-phosphosulfate synthase [EC:2.7.7.4 2.7.1.25]
K03599	sspA,mglA	stringent starvation protein A
K00912	lpxK	tetraacyldisaccharide 4'-kinase [EC:2.7.1.130]
K16506	FAT1_2_3	protocadherin Fat 1/2/3
K25460	CFAP61	cilia- and flagella-associated protein 61
K11750	frsA	esterase FrsA [EC:3.1.-.-]
K03098	APOD	apolipoprotein D and lipocalin family protein
K12402	AP4M1	AP-4 complex subunit mu-1
K02450	gspA	general secretion pathway protein A
K03530	hupB	DNA-binding protein HU-beta
K07492	K07492	putative transposase
K13355	NUDT19	acyl-coenzyme A diphosphatase NUDT19, mitochondrial [EC:3.6.1.77]
K06016	pydC	beta-ureidopropionase / N-carbamoyl-L-amino-acid hydrolase [EC:3.5.1.6 3.5.1.87]
K00940	ndk,NME	nucleoside-diphosphate kinase [EC:2.7.4.6]
K15019	K15019	3-hydroxypropionyl-coenzyme A dehydratase [EC:4.2.1.116]
K09019	rutE	3-hydroxypropanoate dehydrogenase [EC:1.1.1.-]
K16246	dmpP,poxF,tomA5	phenol/toluene 2-monooxygenase (NADH) P5/A5 [EC:1.14.13.244 1.14.13.243]
K09786	K09786	uncharacterized protein
K15669	hddC	D-glycero-alpha-D-manno-heptose 1-phosphate guanylyltransferase [EC:2.7.7.71]
K09913	ppnP	purine/pyrimidine-nucleoside phosphorylase [EC:2.4.2.1 2.4.2.2]
K03014	RPABC2,RPB6,POLR2F	DNA-directed RNA polymerases I, II, and III subunit RPABC2
K24619	mauC	amicyanin
K17681	ATAD3A_B	ATPase family AAA domain-containing protein 3A/B
K23988	arsR-arsC	ArsR family transcriptional regulator, arsenate/arsenite/antimonite-responsive transcriptional repressor / arsenate reductase (thioredoxin) [EC:1.20.4.4]
K05808	hpf	ribosome hibernation promoting factor
K16089	TC.FEV.OM2,cirA,cfrA,hmuR	outer membrane receptor for ferrienterochelin and colicins
K22026	K22026	nucleoside kinase [EC:2.7.1.73 2.7.1.213 2.7.1.-]
K04371	ERK,MAPK1_3	mitogen-activated protein kinase 1/3 [EC:2.7.11.24]
K02964	RP-S18e,RPS18	small subunit ribosomal protein S18e
K02409	fliF	flagellar M-ring protein FliF
K15511	boxA	benzoyl-CoA 2,3-epoxidase subunit A [EC:1.14.13.208]
K19736	aefR	TetR/AcrR family transcriptional regulator, regulator of autoinduction and epiphytic fitness
K21600	csoR,ricR	CsoR family transcriptional regulator, copper-sensing transcriptional repressor
K03698	cbf,cbf1	3'-5' exoribonuclease [EC:3.1.-.-]
K12941	abgB	aminobenzoyl-glutamate utilization protein B
K00255	ACADL	long-chain-acyl-CoA dehydrogenase [EC:1.3.8.8]
K02414	fliK	flagellar hook-length control protein FliK
K18431	legF,ptmB	CMP-N,N'-diacetyllegionaminic acid synthase [EC:2.7.7.82]
K02955	RP-S14e,RPS14	small subunit ribosomal protein S14e
K00764	purF,PPAT	amidophosphoribosyltransferase [EC:2.4.2.14]
K21478	icaB	poly-beta-1,6-N-acetyl-D-glucosamine N-deacetylase [EC:3.5.1.-]
K06214	csgG	curli production assembly/transport component CsgG
K02995	RP-S8e,RPS8	small subunit ribosomal protein S8e
K03232	EEF1B	elongation factor 1-beta
K11749	rseP	regulator of sigma E protease [EC:3.4.24.-]
K07131	K07131	uncharacterized protein
K02195	ccmC	heme exporter protein C
K05952	K05952	uncharacterized protein
K16898	addA	ATP-dependent helicase/nuclease subunit A [EC:5.6.2.4 3.1.-.-]
K00138	aldB	aldehyde dehydrogenase [EC:1.2.1.-]
K01354	ptrB	oligopeptidase B [EC:3.4.21.83]
K13007	wbpL	glycosyltransferase WbpL [EC:2.4.1.-]
K06162	phnM	alpha-D-ribose 1-methylphosphonate 5-triphosphate diphosphatase [EC:3.6.1.63]
K01479	hutG	formiminoglutamase [EC:3.5.3.8]
K03525	coaX	type III pantothenate kinase [EC:2.7.1.33]
K02557	motB	chemotaxis protein MotB
K10220	ligJ	4-oxalmesaconate hydratase [EC:4.2.1.83]
K01937	pyrG,CTPS	CTP synthase [EC:6.3.4.2]
K19303	mepH	murein DD-endopeptidase [EC:3.4.-.-]
K00872	thrB	homoserine kinase [EC:2.7.1.39]
K03733	xerC	integrase/recombinase XerC
K07497	K07497	putative transposase
K01631	dgoA	2-dehydro-3-deoxyphosphogalactonate aldolase [EC:4.1.2.21]
K13924	cheBR	two-component system, chemotaxis family, CheB/CheR fusion protein [EC:2.1.1.80 3.1.1.61]
K09882	cobS	cobaltochelatase CobS [EC:6.6.1.2]
K02218	CSNK1,CKI	casein kinase 1 [EC:2.7.11.1]
K09667	OGT	protein O-GlcNAc transferase [EC:2.4.1.255]
K15726	czcA,cusA,cnrA	heavy metal efflux system protein
K02564	nagB,GNPDA	glucosamine-6-phosphate deaminase [EC:3.5.99.6]
K18032	PTPRA	receptor-type tyrosine-protein phosphatase A [EC:3.1.3.48]
K03072	secD	preprotein translocase subunit SecD
K06858	btuF	vitamin B12 transport system substrate-binding protein
K19156	prlF,sohA	antitoxin PrlF
K21172	calE5	enediyne biosynthesis protein CalE5
K14060	pinR	putative DNA-invertase from lambdoid prophage Rac
K02915	RP-L34e,RPL34	large subunit ribosomal protein L34e
K07810	cusF	Cu(I)/Ag(I) efflux system periplasmic protein CusF
K25152	gldA	gliding motility-associated transport system ATP-binding protein
K13292	lgt,umpA	phosphatidylglycerol---prolipoprotein diacylglyceryl transferase [EC:2.5.1.145]
K05363	murM	serine/alanine adding enzyme [EC:2.3.2.10]
K00054	mvaA	hydroxymethylglutaryl-CoA reductase [EC:1.1.1.88]
K11893	impJ,vasE	type VI secretion system protein ImpJ
K02875	RP-L14e,RPL14	large subunit ribosomal protein L14e
K03924	moxR	MoxR-like ATPase [EC:3.6.3.-]
K19304	mepM	murein DD-endopeptidase [EC:3.4.24.-]
K12978	lpxF	lipid A 4'-phosphatase [EC:3.1.3.-]
K01745	hutH,HAL	histidine ammonia-lyase [EC:4.3.1.3]
K07280	K07280	outer membrane protein
K20218	hipH	4-hydroxyisophthalate hydroxylase
K00286	proC	pyrroline-5-carboxylate reductase [EC:1.5.1.2]
K05520	yhbO	deglycase [EC:3.5.1.124]
K17081	PHB2	prohibitin 2
K00432	gpx,btuE,bsaA	glutathione peroxidase [EC:1.11.1.9]
K01638	aceB,glcB	malate synthase [EC:2.3.3.9]
K10680	nemA	N-ethylmaleimide reductase [EC:1.-.-.-]
K24129	K24129	glutaredoxin-dependent peroxiredoxin [EC:1.11.1.25]
K02925	RP-L3e,RPL3	large subunit ribosomal protein L3e
K01625	eda	2-dehydro-3-deoxyphosphogluconate aldolase / (4S)-4-hydroxy-2-oxoglutarate aldolase [EC:4.1.2.14 4.1.3.42]
K00465	CCD1	carotenoid 9,10(9',10')-cleavage dioxygenase 1 [EC:1.13.11.-]
K06237	COL4A	collagen type IV alpha
K07493	K07493	putative transposase
K16302	CNNM	metal transporter CNNM
K02258	COX11,ctaG	cytochrome c oxidase assembly protein subunit 11
K08929	pufM	photosynthetic reaction center M subunit
K09496	CCT4	T-complex protein 1 subunit delta
K03584	recO	DNA repair protein RecO (recombination protein O)
K22293	rspR	GntR family transcriptional regulator, rspAB operon transcriptional repressor
K24301	lea1	UDP-N-acetylglucosamine 4,6-dehydratase [EC:4.2.1.135]
K09471	puuB,ordL	gamma-glutamylputrescine oxidase [EC:1.4.3.-]
K22450	SNAT	aralkylamine N-acetyltransferase [EC:2.3.1.87]
K04043	dnaK,HSPA9	molecular chaperone DnaK
K12251	aguB	N-carbamoylputrescine amidase [EC:3.5.1.53]
K08720	ompU	outer membrane protein OmpU
K03934	NDUFS1	NADH dehydrogenase (ubiquinone) Fe-S protein 1 [EC:7.1.1.2]
K21025	fimX	multidomain signaling protein FimX
K03043	rpoB	DNA-directed RNA polymerase subunit beta [EC:2.7.7.6]
K11085	msbA	ATP-binding cassette, subfamily B, bacterial MsbA [EC:7.5.2.6]
K02472	wecC	UDP-N-acetyl-D-mannosaminuronic acid dehydrogenase [EC:1.1.1.336]
K16076	nmpC,ompD	outer membrane porin protein LC
K01682	acnB	aconitate hydratase 2 / 2-methylisocitrate dehydratase [EC:4.2.1.3 4.2.1.99]
K01958	PC,pyc	pyruvate carboxylase [EC:6.4.1.1]
K07274	mipA,ompV	MipA family protein
K00366	nirA	ferredoxin-nitrite reductase [EC:1.7.7.1]
K11904	vgrG	type VI secretion system secreted protein VgrG
K17828	pyrDI	dihydroorotate dehydrogenase (NAD+) catalytic subunit [EC:1.3.1.14]
K17275	PLS1	plastin-1
K15537	AGMO	alkylglycerol monooxygenase [EC:1.14.16.5]
K03387	ahpF	NADH-dependent peroxiredoxin subunit F [EC:1.8.1.-]
K22187	xylA	alpha-ketoglutaric semialdehyde dehydrogenase [EC:1.2.1.-]
K15987	hppA	K(+)-stimulated pyrophosphate-energized sodium pump [EC:7.2.3.1]
K22086	mgdC	methylglutamate dehydrogenase subunit C [EC:1.5.99.5]
K18068	pht3	phthalate 4,5-dioxygenase [EC:1.14.12.7]
K03588	ftsW,spoVE	cell division protein FtsW
K00294	E1.2.1.88	1-pyrroline-5-carboxylate dehydrogenase [EC:1.2.1.88]
K06903	W	Bacteriophage baseplate protein W
K09803	K09803	uncharacterized protein
K18336	lra6	2,4-didehydro-3-deoxy-L-rhamnonate hydrolase [EC:3.7.1.26]
K15034	yaeJ	ribosome-associated protein
K15773	hipB	HTH-type transcriptional regulator / antitoxin HipB
K02113	ATPF1D,atpH	F-type H+-transporting ATPase subunit delta
K02421	fliR	flagellar biosynthesis protein FliR
K10580	UBE2N,BLU,UBC13	ubiquitin-conjugating enzyme E2 N [EC:2.3.2.23]
K00030	IDH3	isocitrate dehydrogenase (NAD+) [EC:1.1.1.41]
K16019	rifH	3,4-Dideoxy-4-amino-D-arabino-heptulosonate 7-phosphate synthase
K10563	mutM,fpg	formamidopyrimidine-DNA glycosylase [EC:3.2.2.23 4.2.99.18]
K14645	K14645	serine protease [EC:3.4.21.-]
K16260	mxaD	mxaD protein
K05521	draG	ADP-ribosyl-[dinitrogen reductase] hydrolase [EC:3.2.2.24]
K00217	E1.3.1.32	maleylacetate reductase [EC:1.3.1.32]
K03672	trxC	thioredoxin 2 [EC:1.8.1.8]
K11187	PRDX5	peroxiredoxin 5 [EC:1.11.1.24]
K02335	polA	DNA polymerase I [EC:2.7.7.7]
K08926	pufA	light-harvesting complex 1 alpha chain
K01104	E3.1.3.48	protein-tyrosine phosphatase [EC:3.1.3.48]
K18990	vexE	membrane fusion protein, multidrug efflux system
K01000	mraY	phospho-N-acetylmuramoyl-pentapeptide-transferase [EC:2.7.8.13]
K15016	K15016	enoyl-CoA hydratase / 3-hydroxyacyl-CoA dehydrogenase [EC:4.2.1.17 1.1.1.35]
K19784	chrR,NQR	chromate reductase, NAD(P)H dehydrogenase (quinone)
K10576	UBE2H,UBC8	ubiquitin-conjugating enzyme E2 H [EC:2.3.2.23]
K03168	topA	DNA topoisomerase I [EC:5.6.2.1]
K00529	hcaD	3-phenylpropionate/trans-cinnamate dioxygenase ferredoxin reductase component [EC:1.18.1.3]
K02835	prfA,MTRF1,MRF1	peptide chain release factor 1
K03286	TC.OOP	OmpA-OmpF porin, OOP family
K00167	BCKDHB,bkdA2	2-oxoisovalerate dehydrogenase E1 component subunit beta [EC:1.2.4.4]
K03116	tatA	sec-independent protein translocase protein TatA
K00666	K00666	fatty-acyl-CoA synthase [EC:6.2.1.-]
K10679	nfnB,nfsB	nitroreductase / dihydropteridine reductase [EC:1.-.-.- 1.5.1.34]
K12987	migA	alpha-1,6-rhamnosyltransferase [EC:2.4.1.-]
K01713	pheC	cyclohexadienyl dehydratase [EC:4.2.1.51 4.2.1.91]
K02054	ABC.SP.P1	putative spermidine/putrescine transport system permease protein
K09499	CCT7	T-complex protein 1 subunit eta
K02961	RP-S17,MRPS17,rpsQ	small subunit ribosomal protein S17
K03592	pmbA	PmbA protein
K21061	lhpB	D-hydroxyproline dehydrogenase subunit beta [EC:1.5.99.-]
K07031	hddA	D-glycero-alpha-D-manno-heptose-7-phosphate kinase [EC:2.7.1.168]
K11959	urtA	urea transport system substrate-binding protein
K03656	rep	ATP-dependent DNA helicase Rep [EC:5.6.2.4]
K03190	ureD,ureH	urease accessory protein
K24264	panP	aspartate 1-decarboxylase [EC:4.1.1.11]
K02394	flgI	flagellar P-ring protein FlgI
K07270	K07270	glycosyl transferase, family 25
K01810	GPI,pgi	glucose-6-phosphate isomerase [EC:5.3.1.9]
K25291	TMEM94	transmembrane protein 94
K01951	guaA,GMPS	GMP synthase (glutamine-hydrolysing) [EC:6.3.5.2]
K06515	SLC44A1,CD92	solute carrier family 44 (choline transporter-like protein), member 1
K00235	SDHB,SDH2	succinate dehydrogenase (ubiquinone) iron-sulfur subunit [EC:1.3.5.1]
K12858	DDX23,PRP28	ATP-dependent RNA helicase DDX23/PRP28 [EC:5.6.2.7]
K02032	ddpF	peptide/nickel transport system ATP-binding protein
K00249	ACADM,acd	acyl-CoA dehydrogenase [EC:1.3.8.7]
K19970	NT5E,CD73	5'-nucleotidase [EC:3.1.3.5]
K14987	fixJ	two-component system, LuxR family, response regulator FixJ
K16509	spxA	regulatory protein spx
K00880	lyxK	L-xylulokinase [EC:2.7.1.53]
K05366	mrcA	penicillin-binding protein 1A [EC:2.4.99.28 3.4.16.4]
K05919	dfx	superoxide reductase [EC:1.15.1.2]
K15918	GLYK	D-glycerate 3-kinase [EC:2.7.1.31]
K02704	psbB	photosystem II CP47 chlorophyll apoprotein
K14787	MRD1,RBM19	multiple RNA-binding domain-containing protein 1
K17734	aprX	serine protease AprX [EC:3.4.21.-]
K02893	RP-L23Ae,RPL23A	large subunit ribosomal protein L23Ae
K00448	pcaG	protocatechuate 3,4-dioxygenase, alpha subunit [EC:1.13.11.3]
K03593	mrp,NUBPL	ATP-binding protein involved in chromosome partitioning
K03732	rhlB	ATP-dependent RNA helicase RhlB [EC:5.6.2.7]
K05587	hoxF	bidirectional [NiFe] hydrogenase diaphorase subunit [EC:7.1.1.2]
K12388	SORT1	sortilin
K16290	XCP	xylem cysteine proteinase [EC:3.4.22.-]
K21130	colC	GDP-L-colitose synthase [EC:1.1.1.356]
K01251	AHCY,ahcY	adenosylhomocysteinase [EC:3.13.2.1]
K04561	norB	nitric oxide reductase subunit B [EC:1.7.2.5]
K03936	NDUFS3	NADH dehydrogenase (ubiquinone) Fe-S protein 3 [EC:7.1.1.2]
K26184	fdeB	naringenin degradation protein FdeB
K00011	AKR1B	aldehyde reductase [EC:1.1.1.21]
K25232	fakB	fatty acid kinase fatty acid binding subunit
K15498	PPP6C	serine/threonine-protein phosphatase 6 catalytic subunit [EC:3.1.3.16]
K10232	aglE,ggtB	alpha-glucoside transport system substrate-binding protein
K15692	RNF13,RZF	E3 ubiquitin-protein ligase RNF13 [EC:2.3.2.27]
K02933	RP-L6,MRPL6,rplF	large subunit ribosomal protein L6
K10945	pmoB-amoB	methane/ammonia monooxygenase subunit B
K05550	benB-xylY	benzoate/toluate 1,2-dioxygenase subunit beta [EC:1.14.12.10 1.14.12.-]
K18688	fadD19	3-oxocholest-4-en-26-oate---CoA ligase [EC:6.2.1.42]
K01807	rpiA	ribose 5-phosphate isomerase A [EC:5.3.1.6]
K03929	pnbA	para-nitrobenzyl esterase [EC:3.1.1.-]
K02900	RP-L27Ae,RPL27A	large subunit ribosomal protein L27Ae
K14170	pheA	chorismate mutase / prephenate dehydratase [EC:5.4.99.5 4.2.1.51]
K15976	K15976	putative NAD(P)H nitroreductase [EC:1.-.-.-]
K07789	mdtC	multidrug efflux pump
K25897	DEGP9	protease Do-like 9 [EC:3.4.21.-]
K14742	tsaB	tRNA threonylcarbamoyladenosine biosynthesis protein TsaB
K17513	CLEC17A	C-type lectin superfamily 17 member A
K08300	rne	ribonuclease E [EC:3.1.26.12]
K07485	K07485	transposase
K06944	DRG,RBG	developmentally-regulated GTP-binding protein [EC:3.6.5.-]
K03711	fur,zur,furB	Fur family transcriptional regulator, ferric uptake regulator
K03631	recN	DNA repair protein RecN (Recombination protein N)
K01965	PCCA,pccA	propionyl-CoA carboxylase alpha subunit [EC:6.4.1.3]
K05275	E1.1.1.65	pyridoxine 4-dehydrogenase [EC:1.1.1.65]
K02418	fliO,fliZ	flagellar protein FliO/FliZ
K09384	K09384	uncharacterized protein
K13885	SCARB1	scavenger receptor class B, member 1
K01502	E3.5.5.7	aliphatic nitrilase [EC:3.5.5.7]
K04348	PPP3C,CNA	serine/threonine-protein phosphatase 2B catalytic subunit [EC:3.1.3.16]
K07010	K07010	putative glutamine amidotransferase
K02216	CHEK1	serine/threonine-protein kinase CHEK1 [EC:2.7.11.1]
K15441	TAD2,ADAT2	tRNA-specific adenosine deaminase 2 [EC:3.5.4.-]
K19961	chnD	6-hydroxyhexanoate dehydrogenase [EC:1.1.1.258]
K13776	atuH	citronellyl-CoA synthetase [EC:6.2.1.-]
K01210	E3.2.1.58	glucan 1,3-beta-glucosidase [EC:3.2.1.58]
K11730	ACAD11	acyl-CoA dehydrogenase family member 11
K19670	phnA	phosphonoacetate hydrolase [EC:3.11.1.2]
K06442	tlyA	23S rRNA (cytidine1920-2'-O)/16S rRNA (cytidine1409-2'-O)-methyltransferase [EC:2.1.1.226 2.1.1.227]
K05853	ATP2A	P-type Ca2+ transporter type 2A [EC:7.2.2.10]
K05614	SLC1A3,EAAT1	solute carrier family 1 (glial high affinity glutamate transporter), member 3
K02946	RP-S10,MRPS10,rpsJ	small subunit ribosomal protein S10
K13984	TXNDC5,ERP46	thioredoxin domain-containing protein 5 [EC:5.3.4.1]
K09461	E1.14.13.40	anthraniloyl-CoA monooxygenase [EC:1.14.13.40]
K03498	trkH,trkG,ktrB,ktrD	trk/ktr system potassium uptake protein
K02429	fucP	MFS transporter, FHS family, L-fucose permease
K02041	phnC	phosphonate transport system ATP-binding protein [EC:7.3.2.2]
K03192	ureJ	urease accessory protein
K06902	UMF1	MFS transporter, UMF1 family
K09806	ubiK	ubiquinone biosynthesis accessory factor UbiK
K12544	rsaA	S-layer protein
K08866	TTK,MPS1	serine/threonine-protein kinase TTK/MPS1 [EC:2.7.12.1]
K11739	nfrA	bacteriophage N4 adsorption protein A
K12944	nudI	nucleoside triphosphatase [EC:3.6.1.-]
K19064	lysDH	lysine 6-dehydrogenase [EC:1.4.1.18]
K22033	K22033	lytic cellulose monooxygenase (C4-dehydrogenating) [EC:1.14.99.56]
K11740	nfrB	bacteriophage N4 adsorption protein B
K07689	uvrY,gacA,varA	two-component system, NarL family, invasion response regulator UvrY
K21407	APMAP	adipocyte plasma membrane-associated protein
K24728	CFAP52,WDR16	cilia- and flagella-associated protein 52
K18218	tet35	tetracycline resistance efflux pump
K24121	MPO1	2-hydroxy fatty acid dioxygenase [EC:1.14.18.12]
K15768	tsaM	p-toluenesulfonate methyl-monooxygenase oxygenase component TsaM [EC:1.14.13.-]
K18467	VPS29	vacuolar protein sorting-associated protein 29
K09895	K09895	uncharacterized protein
K02014	TC.FEV.OM	iron complex outermembrane recepter protein
K18073	parR	two-component system, OmpR family, response regulator ParR
K06077	slyB	outer membrane lipoprotein SlyB
K01725	cynS	cyanate lyase [EC:4.2.1.104]
K01993	ABC-2.TX	HlyD family secretion protein
K04077	groEL,HSPD1	chaperonin GroEL [EC:5.6.1.7]
K02943	RP-LP2,RPLP2	large subunit ribosomal protein LP2
K05838	ybbN	putative thioredoxin
K25281	gp1	Enterovirus genome polyprotein
K03555	mutS	DNA mismatch repair protein MutS
K10533	E3.3.2.8	limonene-1,2-epoxide hydrolase [EC:3.3.2.8]
K14455	GOT2	aspartate aminotransferase, mitochondrial [EC:2.6.1.1]
K17872	NDC1,ndbB	demethylphylloquinone reductase [EC:1.6.5.12]
K02686	priB	primosomal replication protein N
K15783	doeA	ectoine hydrolase [EC:3.5.4.44]
K02037	pstC	phosphate transport system permease protein
K04659	THBS2S	thrombospondin 2/3/4/5
K04796	RUXX	small nuclear ribonucleoprotein
K20791	NAA10_11,ARD1_2	N-alpha-acetyltransferase 10/11 [EC:2.3.1.255]
K15066	ligM	vanillate/3-O-methylgallate O-demethylase [EC:2.1.1.341]
K01790	rfbC,rmlC	dTDP-4-dehydrorhamnose 3,5-epimerase [EC:5.1.3.13]
K26061	amaB	L-aminoadipate-semialdehyde dehydrogenase
K23055	K23055	putative lysine/arginine/ornithine/histidine/octopine transport system substrate-binding protein
K19124	casC,cse4	CRISPR system Cascade subunit CasC
K03783	punA,PNP	purine-nucleoside phosphorylase [EC:2.4.2.1]
K02990	RP-S6,MRPS6,rpsF	small subunit ribosomal protein S6
K10854	acxB	acetone carboxylase, alpha subunit [EC:6.4.1.6]
K00161	PDHA,pdhA	pyruvate dehydrogenase E1 component subunit alpha [EC:1.2.4.1]
K06222	dkgB	2,5-diketo-D-gluconate reductase B [EC:1.1.1.346]
K02726	PSMA2	20S proteasome subunit alpha 2 [EC:3.4.25.1]
K01240	URH1	uridine nucleosidase [EC:3.2.2.3]
K03263	EIF5A	translation initiation factor 5A
K09796	pccA	periplasmic copper chaperone A
K02217	ftnA,ftn	ferritin [EC:1.16.3.2]
K09747	ebfC	nucleoid-associated protein EbfC
K06669	SMC3,CSPG6	structural maintenance of chromosome 3 (chondroitin sulfate proteoglycan 6)
K02090	CDK5	cyclin-dependent kinase 5 [EC:2.7.11.22]
K07315	rsbU_P	phosphoserine phosphatase RsbU/P [EC:3.1.3.3]
K10046	GME	GDP-D-mannose 3', 5'-epimerase [EC:5.1.3.18 5.1.3.-]
K03164	TOP2	DNA topoisomerase II [EC:5.6.2.2]
K02689	psaA	photosystem I P700 chlorophyll a apoprotein A1 [EC:1.97.1.12]
K19611	fepA,pfeA,iroN,pirA	ferric enterobactin receptor
K14538	NUG1,GNL3	nuclear GTP-binding protein
K20247	EGT2	hercynylcysteine S-oxide lyase [EC:4.4.1.36]
K25137	rlmL	23S rRNA (guanine2445-N2)-methyltransferase [EC:2.1.1.173]
K09774	lptA	lipopolysaccharide export system protein LptA
K03147	thiC	phosphomethylpyrimidine synthase [EC:4.1.99.17]
K07115	rlmJ	23S rRNA (adenine2030-N6)-methyltransferase [EC:2.1.1.266]
K20417	FAD4	palmitoyl-[glycerolipid] 3-(E)-desaturase [EC:1.14.19.43]
K23269	purL	phosphoribosylformylglycinamidine synthase subunit PurL [EC:6.3.5.3]
K13281	uvsE,UVE1	UV DNA damage endonuclease [EC:3.-.-.-]
K07550	bbsB	benzoylsuccinyl-CoA thiolase BbsB subunit [EC:2.3.1.310]
K07239	TC.HME	heavy-metal exporter, HME family
K02956	RP-S15,MRPS15,rpsO	small subunit ribosomal protein S15
K19065	mobA	3-hydroxybenzoate 4-monooxygenase [EC:1.14.13.23]
K03798	ftsH,hflB	cell division protease FtsH [EC:3.4.24.-]
K02670	pilU	twitching motility protein PilU
K02712	psbK	photosystem II PsbK protein
K05539	dusA	tRNA-dihydrouridine synthase A [EC:1.-.-.-]
K00175	korB,oorB,oforB	2-oxoglutarate/2-oxoacid ferredoxin oxidoreductase subunit beta [EC:1.2.7.3 1.2.7.11]
K00140	mmsA,iolA,ALDH6A1	malonate-semialdehyde dehydrogenase (acetylating) / methylmalonate-semialdehyde dehydrogenase [EC:1.2.1.18 1.2.1.27]
K20257	pqsE	2-aminobenzoylacetyl-CoA thioesterase [EC:3.1.2.32]
K14754	MX	interferon-induced GTP-binding protein Mx
K03216	trmL,cspR	tRNA (cytidine/uridine-2'-O-)-methyltransferase [EC:2.1.1.207]
K03100	lepB	signal peptidase I [EC:3.4.21.89]
K19231	bmaC	fibronectin-binding autotransporter adhesin
K05799	pdhR	GntR family transcriptional regulator, transcriptional repressor for pyruvate dehydrogenase complex
K02690	psaB	photosystem I P700 chlorophyll a apoprotein A2 [EC:1.97.1.12]
K03531	ftsZ	cell division protein FtsZ
K23775	ohrR	MarR family transcriptional regulator, organic hydroperoxide resistance regulator
K03862	vanA	vanillate monooxygenase [EC:1.14.13.82]
K06215	pdxS,pdx1	pyridoxal 5'-phosphate synthase pdxS subunit [EC:4.3.3.6]
K07028	K07028	uncharacterized protein
K07045	K07045	uncharacterized protein
K02020	modA	molybdate transport system substrate-binding protein
K00033	PGD,gnd,gntZ	6-phosphogluconate dehydrogenase [EC:1.1.1.44 1.1.1.343]
K03851	tpa	taurine-pyruvate aminotransferase [EC:2.6.1.77]
K01302	CPQ	carboxypeptidase Q [EC:3.4.17.-]
K12369	dppB	dipeptide transport system permease protein
K06834	ADAM9	disintegrin and metalloproteinase domain-containing protein 9 [EC:3.4.24.-]
K15223	UAF30,SPP27	upstream activation factor subunit UAF30
K03335	iolE	inosose dehydratase [EC:4.2.1.44]
K02433	gatA,QRSL1	aspartyl-tRNA(Asn)/glutamyl-tRNA(Gln) amidotransferase subunit A [EC:6.3.5.6 6.3.5.7]
K14537	NUG2,GNL2	nuclear GTP-binding protein
K03979	obgE,cgtA,MTG2	GTPase [EC:3.6.5.-]
K02256	COX1	cytochrome c oxidase subunit 1 [EC:7.1.1.9]
K07639	rstB	two-component system, OmpR family, sensor histidine kinase RstB [EC:2.7.13.3]
K03224	yscN,sctN,hrcN,ssaN	ATP synthase in type III secretion protein N [EC:7.4.2.8]
K03802	cphA	cyanophycin synthetase [EC:6.3.2.29 6.3.2.30]
K15995	tylE	demethylmacrocin O-methyltransferase [EC:2.1.1.102]
K01912	paaK	phenylacetate-CoA ligase [EC:6.2.1.30]
K00034	gdh	glucose 1-dehydrogenase [EC:1.1.1.47]
K22310	olsB	L-ornithine Nalpha-acyltransferase [EC:2.3.2.30]
K26139	nasD,nasB	nitrite reductase [NAD(P)H] large subunit [EC:1.7.1.4]
K07275	ompW	outer membrane protein
K01100	E3.1.3.37	sedoheptulose-bisphosphatase [EC:3.1.3.37]
K02601	nusG	transcription termination/antitermination protein NusG
K03569	mreB	rod shape-determining protein MreB and related proteins
K11481	AURKA	aurora kinase A [EC:2.7.11.1]
K00616	TALDO1,talB,talA	transaldolase [EC:2.2.1.2]
K23786	exoA	5'-3' exonuclease [EC:3.1.11.-]
K07213	ATOX1,ATX1,copZ,golB	copper chaperone
K02234	cobW	cobalamin biosynthesis protein CobW
K22468	ppk2	polyphosphate kinase [EC:2.7.4.34]
K11071	potB	spermidine/putrescine transport system permease protein
K20962	cdgC	c-di-GMP phosphodiesterase [EC:3.1.4.52]
K14153	thiDE	hydroxymethylpyrimidine kinase / phosphomethylpyrimidine kinase / thiamine-phosphate diphosphorylase [EC:2.7.1.49 2.7.4.7 2.5.1.3]
K07877	RAB2A	Ras-related protein Rab-2A
K22857	EEF1AKMT4	EEF1A lysine methyltransferase 4 [EC:2.1.1.-]
K03526	gcpE,ispG	(E)-4-hydroxy-3-methylbut-2-enyl-diphosphate synthase [EC:1.17.7.1 1.17.7.3]
K17879	NUDT7	peroxisomal coenzyme A diphosphatase NUDT7 [EC:3.6.1.77]
K00942	gmk,GUK1	guanylate kinase [EC:2.7.4.8]
K00499	CMO	choline monooxygenase [EC:1.14.15.7]
K00368	nirK	nitrite reductase (NO-forming) [EC:1.7.2.1]
K02110	ATPF0C,atpE	F-type H+-transporting ATPase subunit c
K14660	nodE	nodulation protein E [EC:2.3.1.-]
K09487	HSP90B,TRA1	heat shock protein 90kDa beta
K01712	hutU,UROC1	urocanate hydratase [EC:4.2.1.49]
K09946	K09946	uncharacterized protein
K00773	tgt	queuine tRNA-ribosyltransferase [EC:2.4.2.29]
K17675	SUPV3L1,SUV3	ATP-dependent RNA helicase SUPV3L1/SUV3 [EC:5.6.2.6]
K02909	RP-L31,rpmE	large subunit ribosomal protein L31
K13482	xdhB	xanthine dehydrogenase large subunit [EC:1.17.1.4]
K10797	enr	2-enoate reductase [EC:1.3.1.31]
K23537	nupA	general nucleoside transport system ATP-binding protein
K01835	pgm	phosphoglucomutase [EC:5.4.2.2]
K02844	waaG,rfaG	UDP-glucose:(heptosyl)LPS alpha-1,3-glucosyltransferase [EC:2.4.1.-]
K07405	E3.2.1.1A	alpha-amylase [EC:3.2.1.1]
K10022	aotJ	arginine/ornithine transport system substrate-binding protein
K10621	cmtC,dhbA	2,3-dihydroxy-p-cumate/2,3-dihydroxybenzoate 3,4-dioxygenase [EC:1.13.11.- 1.13.11.14]
K10855	acxA	acetone carboxylase, beta subunit [EC:6.4.1.6]
K07514	EHHADH	enoyl-CoA hydratase / 3-hydroxyacyl-CoA dehydrogenase / 3,2-trans-enoyl-CoA isomerase [EC:4.2.1.17 1.1.1.35 5.3.3.8]
K15100	SLC25A1,CTP	solute carrier family 25 (mitochondrial citrate transporter), member 1
K08099	E3.1.1.14	chlorophyllase [EC:3.1.1.14]
K07320	prmB	ribosomal protein L3 glutamine methyltransferase [EC:2.1.1.298]
K07890	RAB21	Ras-related protein Rab-21
K03306	TC.PIT	inorganic phosphate transporter, PiT family
K10439	rbsB	ribose transport system substrate-binding protein
K22343	dmmB	dimethylamine monooxygenase subunit B [EC:1.14.13.238]
K01941	uca	urea carboxylase [EC:6.3.4.6]
K07032	K07032	uncharacterized protein
K00003	hom	homoserine dehydrogenase [EC:1.1.1.3]
K21883	lra5	2-dehydro-3-deoxy-L-rhamnonate dehydrogenase (NAD+) [EC:1.1.1.401]
K17202	eryG	erythritol transport system substrate-binding protein
K15866	paaG	2-(1,2-epoxy-1,2-dihydrophenyl)acetyl-CoA isomerase [EC:5.3.3.18]
K18141	acrE	membrane fusion protein, multidrug efflux system
K02890	RP-L22,MRPL22,rplV	large subunit ribosomal protein L22
K11140	ANPEP,CD13	aminopeptidase N [EC:3.4.11.2]
K07391	comM	magnesium chelatase family protein
K05825	LYSN	2-aminoadipate transaminase [EC:2.6.1.-]
K12451	UER1	3,5-epimerase/4-reductase [EC:5.1.3.- 1.1.1.-]
K06994	K06994	putative drug exporter of the RND superfamily
K09563	PPIC,CYPC	peptidyl-prolyl isomerase C (cyclophilin C) [EC:5.2.1.8]
K12660	rhmA	2-dehydro-3-deoxy-L-rhamnonate aldolase [EC:4.1.2.53]
K24948	yknZ,yvrN	antimicrobial peptide resistance transport system permease protein
K01799	nicE,maiA	maleate isomerase [EC:5.2.1.1]
K17214	K17214	inositol transport system permease protein
K22575	AF470	fumagillin biosynthesis monooxygenase
K09989	K09989	uncharacterized protein
K00274	MAO,aofH	monoamine oxidase [EC:1.4.3.4]
K22547	HAC1	arsenate reductase [EC:1.20.4.1]
K11927	rhlE	ATP-dependent RNA helicase RhlE [EC:5.6.2.7]
K04562	flhG,fleN	flagellar biosynthesis protein FlhG
K06934	K06934	uncharacterized protein
K07766	E3.6.1.52	diphosphoinositol-polyphosphate diphosphatase [EC:3.6.1.52]
K07495	K07495	putative transposase
K06072	DOHH	deoxyhypusine monooxygenase [EC:1.14.99.29]
K24700	mdo	3-mercaptopropionate dioxygenase [EC:1.13.11.91]
K07369	MALT1	mucosa-associated lymphoid tissue lymphoma translocation protein 1 [EC:3.4.22.-]
K04096	smf	DNA processing protein
K04770	lonH	Lon-like ATP-dependent protease [EC:3.4.21.-]
K02989	RP-S5e,RPS5	small subunit ribosomal protein S5e
K00549	metE	5-methyltetrahydropteroyltriglutamate--homocysteine methyltransferase [EC:2.1.1.14]
K11098	SNRPF,SMF	small nuclear ribonucleoprotein F
K15514	boxD	3,4-dehydroadipyl-CoA semialdehyde dehydrogenase [EC:1.2.1.77]
K24986	ribX	putative riboflavin transport system permease protein
K06023	hprK,ptsK	HPr kinase/phosphorylase [EC:2.7.11.- 2.7.4.-]
K02998	RP-SAe,RPSA	small subunit ribosomal protein SAe
K00410	fbcH	ubiquinol-cytochrome c reductase cytochrome b/c1 subunit
K00087	ygeS,xdhA	xanthine dehydrogenase molybdenum-binding subunit [EC:1.17.1.4]
K18455	mca	mycothiol S-conjugate amidase [EC:3.5.1.115]
K16844	comC	(2R)-3-sulfolactate dehydrogenase (NADP+) [EC:1.1.1.338]
K03254	EIF3A	translation initiation factor 3 subunit A
K15513	boxC	benzoyl-CoA-dihydrodiol lyase [EC:4.1.2.44]
K00815	TAT	tyrosine aminotransferase [EC:2.6.1.5]
K01446	PGRP	peptidoglycan recognition protein
K08309	slt	peptidoglycan lytic transglycosylase [EC:4.2.2.29]
K07226	hutZ,hugZ	heme oxygenase (biliverdin-IX-beta and delta-forming) [EC:1.14.99.58]
K07082	mltG	peptidoglycan lytic transglycosylase G [EC:4.2.2.29]
K00505	TYR	tyrosinase [EC:1.14.18.1]
K19337	hexR	RpiR family transcriptional regulator, carbohydrate utilization regulator
K22819	fadE27	3-oxocholest-4-en-26-oyl-CoA dehydrogenase beta subunit [EC:1.3.99.-]
K04768	acuC	acetoin utilization protein AcuC
K21972	bluR	MerR family transcriptional regulator, repressor of blue light- and temperature-responsive genes
K00451	HGD,hmgA	homogentisate 1,2-dioxygenase [EC:1.13.11.5]
K02502	hisZ	ATP phosphoribosyltransferase regulatory subunit
K19804	lapB	lipopolysaccharide assembly protein B
K16593	bioI,CYP107H	pimeloyl-[acyl-carrier protein] synthase [EC:1.14.14.46]
K12450	RHM	UDP-glucose 4,6-dehydratase [EC:4.2.1.76]
K08097	comA	phosphosulfolactate synthase [EC:4.4.1.19]
K10544	xylH	D-xylose transport system permease protein
K01443	nagA,AMDHD2	N-acetylglucosamine-6-phosphate deacetylase [EC:3.5.1.25]
K01738	cysK	cysteine synthase [EC:2.5.1.47]
K21722	ndmA	methylxanthine N1-demethylase [EC:1.14.13.178]
K12820	DHX15,PRP43	pre-mRNA-splicing factor ATP-dependent RNA helicase DHX15/PRP43 [EC:5.6.2.6]
K04882	KCNAB1	potassium voltage-gated channel Shaker-related subfamily A, beta member 1
K00130	betB,gbsA	betaine-aldehyde dehydrogenase [EC:1.2.1.8]
K12831	SF3B4,SAP49	splicing factor 3B subunit 4
K03634	lolA	outer membrane lipoprotein carrier protein
K06042	cobH-cbiC	precorrin-8X/cobalt-precorrin-8 methylmutase [EC:5.4.99.61 5.4.99.60]
K02929	RP-L44e,RPL44	large subunit ribosomal protein L44e
K16842	hpxB	allantoinase [EC:3.5.2.5]
K01589	purK	5-(carboxyamino)imidazole ribonucleotide synthase [EC:6.3.4.18]
K17362	ACOT13	acyl-coenzyme A thioesterase 13 [EC:3.1.2.-]
K18360	padA	phenylacetyl-CoA:acceptor oxidoreductase accessory protein
K13487	wspA	methyl-accepting chemotaxis protein WspA
K22369	EPHX4	epoxide hydrolase 4 [EC:3.3.-.-]
K24510	VWA5	von Willebrand factor A domain-containing protein 5
K12619	XRN2,RAT1	5'-3' exoribonuclease 2 [EC:3.1.13.-]
K00600	glyA,SHMT	glycine hydroxymethyltransferase [EC:2.1.2.1]
K02937	RP-L7e,RPL7	large subunit ribosomal protein L7e
K02669	pilT	twitching motility protein PilT
K12972	ghrA	glyoxylate/hydroxypyruvate reductase [EC:1.1.1.79 1.1.1.81]
K03553	recA	recombination protein RecA
K00074	paaH,hbd,fadB,mmgB	3-hydroxybutyryl-CoA dehydrogenase [EC:1.1.1.157]
K11472	glcE	glycolate dehydrogenase FAD-binding subunit [EC:1.1.99.14]
K04037	chlL	light-independent protochlorophyllide reductase subunit L [EC:1.3.7.7]
K07560	dtd,DTD	D-aminoacyl-tRNA deacylase [EC:3.1.1.96]
K00895	pfp,PFP	diphosphate-dependent phosphofructokinase [EC:2.7.1.90]
K02902	RP-L28,MRPL28,rpmB	large subunit ribosomal protein L28
K22515	fdwB	formate dehydrogenase beta subunit [EC:1.17.1.9]
K00641	metX	homoserine O-acetyltransferase/O-succinyltransferase [EC:2.3.1.31 2.3.1.46]
K01150	endA	deoxyribonuclease I [EC:3.1.21.1]
K07151	STT3	dolichyl-diphosphooligosaccharide---protein glycosyltransferase [EC:2.4.99.18]
K16238	eat,eutP	ethanolamine permease
K11069	potD	spermidine/putrescine transport system substrate-binding protein
K04884	KCNAB3	potassium voltage-gated channel Shaker-related subfamily A, beta member 3
K01602	rbcS,cbbS	ribulose-bisphosphate carboxylase small chain [EC:4.1.1.39]
K07260	vanY	zinc D-Ala-D-Ala carboxypeptidase [EC:3.4.17.14]
K01759	GLO1,gloA	lactoylglutathione lyase [EC:4.4.1.5]
K08307	mltD,dniR	peptidoglycan lytic transglycosylase D [EC:4.2.2.29]
K07091	lptF	lipopolysaccharide export system permease protein
K18306	mexH	membrane fusion protein, multidrug efflux system
K05356	SPS,sds	all-trans-nonaprenyl-diphosphate synthase [EC:2.5.1.84 2.5.1.85]
K01674	cah	carbonic anhydrase [EC:4.2.1.1]
K13683	wcaE	putative colanic acid biosynthesis glycosyltransferase WcaE [EC:2.4.-.-]
K02346	dinB	DNA polymerase IV [EC:2.7.7.7]
K01434	pac	penicillin G amidase [EC:3.5.1.11]
K18800	ubiI	2-polyprenylphenol 6-hydroxylase [EC:1.14.13.240]
K02470	gyrB	DNA gyrase subunit B [EC:5.6.2.2]
K24042	yitJ	methionine synthase / methylenetetrahydrofolate reductase (NADH) [EC:2.1.1.13 1.5.1.54]
K10214	ACOX2	3alpha,7alpha,12alpha-trihydroxy-5beta-cholestanoyl-CoA 24-hydroxylase [EC:1.17.99.3]
K09986	K09986	uncharacterized protein
K03474	pdxJ	pyridoxine 5-phosphate synthase [EC:2.6.99.2]
K26031	E	Straboviridae endolysin [EC:3.2.1.17]
K02719	psbU	photosystem II PsbU protein
K00852	rbsK,RBKS	ribokinase [EC:2.7.1.15]
K05864	PPID,CYPD	peptidyl-prolyl isomerase D [EC:5.2.1.8]
K00336	nuoG	NADH-quinone oxidoreductase subunit G [EC:7.1.1.2]
K07241	hoxN,nixA	nickel/cobalt transporter (NiCoT) family protein
K11206	NIT1,ybeM	deaminated glutathione amidase [EC:3.5.1.128]
K02033	ABC.PE.P	peptide/nickel transport system permease protein
K03120	TBP,tbp	transcription initiation factor TFIID TATA-box-binding protein
K03718	asnC	Lrp/AsnC family transcriptional regulator, regulator for asnA, asnC and gidA
K01781	mdlA	mandelate racemase [EC:5.1.2.2]
K04018	nrfG	formate-dependent nitrite reductase complex subunit NrfG
K20035	dmdC	3-(methylsulfanyl)propanoyl-CoA dehydrogenase [EC:1.3.99.41]
K01939	purA,ADSS	adenylosuccinate synthase [EC:6.3.4.4]
K01601	rbcL,cbbL	ribulose-bisphosphate carboxylase large chain [EC:4.1.1.39]
K24120	ahpE	mycoredoxin-dependent peroxiredoxin [EC:1.11.1.29]
K14776	DDX10,DBP4	ATP-dependent RNA helicase DDX10/DBP4 [EC:5.6.2.7]
K22296	nicR	MarR family transcriptional regulator, lower aerobic nicotinate degradation pathway regulator
K02706	psbD	photosystem II P680 reaction center D2 protein [EC:1.10.3.9]
K23470	C1-hpah	4-hydroxyphenylacetate 3-hydroxylase, reductase component [EC:1.5.1.36]
K00620	argJ	glutamate N-acetyltransferase / amino-acid N-acetyltransferase [EC:2.3.1.35 2.3.1.1]
K03301	TC.AAA	ATP:ADP antiporter, AAA family
K04985	PKD1	polycystin 1
K07762	PAPPA	pappalysin-1 [EC:3.4.24.79]
K05299	fdhA	formate dehydrogenase (NADP+) alpha subunit [EC:1.17.1.10]
K14808	DDX54,DBP10	ATP-dependent RNA helicase DDX54/DBP10 [EC:5.6.2.7]
K01495	GCH1,folE	GTP cyclohydrolase IA [EC:3.5.4.16]
K05589	ftsB	cell division protein FtsB
K08351	bisC	biotin/methionine sulfoxide reductase [EC:1.-.-.-]
K09503	DNAJA2	DnaJ homolog subfamily A member 2
K02905	RP-L29e,RPL29	large subunit ribosomal protein L29e
K01462	PDF,def	peptide deformylase [EC:3.5.1.88]
K23887	UAPA_C	uric acid-xanthine permease
K07462	recJ	single-stranded-DNA-specific exonuclease [EC:3.1.-.-]
K00227	SC5DL,ERG3	Delta7-sterol 5-desaturase [EC:1.14.19.20]
K02435	gatC,GATC	aspartyl-tRNA(Asn)/glutamyl-tRNA(Gln) amidotransferase subunit C [EC:6.3.5.6 6.3.5.7]
K11532	glpX-SEBP	fructose-1,6-bisphosphatase II / sedoheptulose-1,7-bisphosphatase [EC:3.1.3.11 3.1.3.37]
K11921	cynR	LysR family transcriptional regulator, cyn operon transcriptional activator
K00847	E2.7.1.4,scrK	fructokinase [EC:2.7.1.4]
K03106	SRP54,ffh	signal recognition particle subunit SRP54 [EC:3.6.5.4]
K04098	chqB	hydroxyquinol 1,2-dioxygenase [EC:1.13.11.37]
K08963	mtnA	methylthioribose-1-phosphate isomerase [EC:5.3.1.23]
K02945	RP-S1,rpsA	small subunit ribosomal protein S1
K06867	K06867	uncharacterized protein
K10218	ligK,galC	4-hydroxy-4-methyl-2-oxoglutarate aldolase [EC:4.1.3.17]
K13293	PDE4	cAMP-specific phosphodiesterase 4 [EC:3.1.4.53]
K21430	yliI	aldose sugar dehydrogenase [EC:1.1.5.-]
K02892	RP-L23,MRPL23,rplW	large subunit ribosomal protein L23
K03746	hns	DNA-binding protein H-NS
K21016	FAEA	feruloyl esterase [EC:3.1.1.73]
K03937	NDUFS4	NADH dehydrogenase (ubiquinone) Fe-S protein 4
K07448	mrr	restriction system protein
K02904	RP-L29,rpmC	large subunit ribosomal protein L29
K11788	ADE5	phosphoribosylamine--glycine ligase / phosphoribosylformylglycinamidine cyclo-ligase [EC:6.3.4.13 6.3.3.1]
K03412	cheB	two-component system, chemotaxis family, protein-glutamate methylesterase/glutaminase [EC:3.1.1.61 3.5.1.44]
K00111	glpA,glpD	glycerol-3-phosphate dehydrogenase [EC:1.1.5.3]
K11963	urtE	urea transport system ATP-binding protein
K12143	hyfH	hydrogenase-4 component H
K08811	TSSK,STK22	testis-specific serine kinase [EC:2.7.11.1]
K02114	ATPF1E,atpC	F-type H+-transporting ATPase subunit epsilon
K21306	aglB	dolichyl-phosphooligosaccharide-protein glycotransferase [EC:2.4.99.21]
K11527	K11527	two-component system, sensor histidine kinase and response regulator [EC:2.7.13.3]
K06961	KRR1	ribosomal RNA assembly protein
K00340	nuoK	NADH-quinone oxidoreductase subunit K [EC:7.1.1.2]
K14838	NOP15	nucleolar protein 15
K03392	ACMSD	aminocarboxymuconate-semialdehyde decarboxylase [EC:4.1.1.45]
K13256	psiE	protein PsiE
K12708	novR,cloR	4-hydroxy-3-prenylphenylpyruvate oxygenase / 4-hydroxy-3-prenylbenzoate synthase [EC:1.13.11.83 1.13.12.23]
K13679	WAXY	granule-bound starch synthase [EC:2.4.1.242]
K02154	ATPeV0A,ATP6N	V-type H+-transporting ATPase subunit a
K08225	entS	MFS transporter, ENTS family, enterobactin (siderophore) exporter
K13796	cobZ,tcuA	tricarballylate dehydrogenase
K02732	PSMB1	20S proteasome subunit beta 6 [EC:3.4.25.1]
K02493	hemK,prmC,HEMK	release factor glutamine methyltransferase [EC:2.1.1.297]
K02381	fdrA	FdrA protein
K01414	prlC	oligopeptidase A [EC:3.4.24.70]
K11600	RRP41,EXOSC4,SKI6	exosome complex component RRP41
K12119	CRY2	cryptochrome 2
K21703	cbbR,cmpR,ndhR	LysR family transcriptional regulator, low CO2-responsive transcriptional regulator
K02987	RP-S4e,RPS4	small subunit ribosomal protein S4e
K01845	hemL	glutamate-1-semialdehyde 2,1-aminomutase [EC:5.4.3.8]
K03781	katE,CAT,catB,srpA	catalase [EC:1.11.1.6]
K11436	PRMT3	type I protein arginine methyltransferase [EC:2.1.1.319]
K02883	RP-L18e,RPL18	large subunit ribosomal protein L18e
K18478	yihV	sulfofructose kinase [EC:2.7.1.184]
K00467	E1.13.12.4	lactate 2-monooxygenase [EC:1.13.12.4]
K21679	hpnC	hydroxysqualene synthase [EC:4.2.3.156]
K15555	ssuB	sulfonate transport system ATP-binding protein [EC:7.6.2.14]
K13789	GGPS	geranylgeranyl diphosphate synthase, type II [EC:2.5.1.1 2.5.1.10 2.5.1.29]
K03350	APC3,CDC27	anaphase-promoting complex subunit 3
K07400	nfuA	Fe/S biogenesis protein NfuA
K01933	purM	phosphoribosylformylglycinamidine cyclo-ligase [EC:6.3.3.1]
K18473	fabY	acetoacetyl-[acyl-carrier protein] synthase [EC:2.3.1.180]
K03040	rpoA	DNA-directed RNA polymerase subunit alpha [EC:2.7.7.6]
K07112	K07112	uncharacterized protein
K13746	cansdh	carboxynorspermidine synthase [EC:1.5.1.43]
K07050	AARSD1,ALAX	misacylated tRNA(Ala) deacylase [EC:3.1.1.-]
K18896	gsmt	glycine/sarcosine N-methyltransferase [EC:2.1.1.156]
K17226	soxY	sulfur-oxidizing protein SoxY
K03787	surE	5'/3'-nucleotidase [EC:3.1.3.5 3.1.3.6]
K00394	aprA	adenylylsulfate reductase, subunit A [EC:1.8.99.2]
K05810	LACC1,yfiH	purine-nucleoside/S-methyl-5'-thioadenosine phosphorylase / adenosine deaminase [EC:2.4.2.1 2.4.2.28 3.5.4.4]
K09866	AQP4	aquaporin-4
K17741	GRE2	NADPH-dependent methylglyoxal reductase [EC:1.1.1.283]
K03233	EEF1G	elongation factor 1-gamma
K02731	PSMA7	20S proteasome subunit alpha 4 [EC:3.4.25.1]
K00102	LDHD,dld	D-lactate dehydrogenase (cytochrome) [EC:1.1.2.4]
K07739	ELP3,KAT9	elongator complex protein 3 (tRNA carboxymethyluridine synthase) [EC:2.3.1.311]
K19168	cptA	toxin CptA
K03773	fklB	FKBP-type peptidyl-prolyl cis-trans isomerase FklB [EC:5.2.1.8]
K10301	FBXO21	F-box protein 21
K07511	ECHS1	enoyl-CoA hydratase [EC:4.2.1.17]
K09928	K09928	uncharacterized protein
K16880	hmfE	2-oxoglutaroyl-CoA hydrolase
K01299	E3.4.17.19	carboxypeptidase Taq [EC:3.4.17.19]
K02050	ABC.SN.P	NitT/TauT family transport system permease protein
K14977	ylbA,UGHY	(S)-ureidoglycine aminohydrolase [EC:3.5.3.26]
K17807	TAM41,MMP37	mitochondrial translocator assembly and maintenance protein 41
K14454	GOT1	aspartate aminotransferase, cytoplasmic [EC:2.6.1.1]
K15012	regA,regR,actR	two-component system, response regulator RegA
K02519	infB,MTIF2	translation initiation factor IF-2
K00950	folK	2-amino-4-hydroxy-6-hydroxymethyldihydropteridine diphosphokinase [EC:2.7.6.3]
K04533	HD	huntingtin
K15054	mdlB	(S)-mandelate dehydrogenase [EC:1.1.99.31]
K02459	gspJ	general secretion pathway protein J
K05784	benC-xylZ	benzoate/toluate 1,2-dioxygenase reductase component [EC:1.18.1.-]
K07118	K07118	uncharacterized protein
K13628	iscA	iron-sulfur cluster assembly protein
K16514	galD	4-oxalomesaconate tautomerase [EC:5.3.2.8]
K03596	lepA	GTP-binding protein LepA
K18277	tmm	trimethylamine monooxygenase [EC:1.14.13.148]
K23593	A2ML	alpha-2-macroglobulin-like protein
K06869	K06869	uncharacterized protein
K03576	metR	LysR family transcriptional regulator, regulator for metE and metH
K02940	RP-L9e,RPL9	large subunit ribosomal protein L9e
K17316	gtsB,glcF	glucose/mannose transport system permease protein
K18301	mexL	TetR/AcrR family transcriptional regulator, mexJK operon transcriptional repressor
K01091	gph	phosphoglycolate phosphatase [EC:3.1.3.18]
K01792	E5.1.3.15	glucose-6-phosphate 1-epimerase [EC:5.1.3.15]
K11593	ELF2C,AGO	eukaryotic translation initiation factor 2C
K00855	PRK,prkB	phosphoribulokinase [EC:2.7.1.19]
K01904	4CL	4-coumarate--CoA ligase [EC:6.2.1.12]
K11729	ACAD10	acyl-CoA dehydrogenase family member 10
K02931	RP-L5,MRPL5,rplE	large subunit ribosomal protein L5
K03770	ppiD	peptidyl-prolyl cis-trans isomerase D [EC:5.2.1.8]
K03495	gidA,mnmG,MTO1	tRNA uridine 5-carboxymethylaminomethyl modification enzyme
K02974	RP-S24e,RPS24	small subunit ribosomal protein S24e
K09988	lyxA	D-lyxose ketol-isomerase [EC:5.3.1.15]
K13783	SLC37A1_2	MFS transporter, OPA family, solute carrier family 37 (glycerol-3-phosphate transporter), member 1/2
K02838	frr,MRRF,RRF	ribosome recycling factor
K00174	korA,oorA,oforA	2-oxoglutarate/2-oxoacid ferredoxin oxidoreductase subunit alpha [EC:1.2.7.3 1.2.7.11]
K06381	spoIID	stage II sporulation protein D (peptidoglycan lytic transglycosylase) [EC:4.2.2.29]
K07482	K07482	transposase, IS30 family
K10908	POLRMT,RPO41	DNA-directed RNA polymerase, mitochondrial [EC:2.7.7.6]
K00023	phbB	acetoacetyl-CoA reductase [EC:1.1.1.36]
K07720	yesN	two-component system, response regulator YesN
K11529	gck,gckA,GLYCTK	glycerate 2-kinase [EC:2.7.1.165]
K09008	NDUFAF3	NADH dehydrogenase [ubiquinone] 1 alpha subcomplex assembly factor 3
K08068	siaA,neuC1	UDP-N-acetylglucosamine 2-epimerase (hydrolysing) [EC:3.2.1.183]
K10943	flrC,fleR,flaM	two-component system, response regulator FlrC
K14766	NOP14,UTP2	nucleolar protein 14
K01465	URA4,pyrC	dihydroorotase [EC:3.5.2.3]
K11618	liaR	two-component system, NarL family, response regulator LiaR
K00748	lpxB	lipid-A-disaccharide synthase [EC:2.4.1.182]
K03841	FBP,fbp	fructose-1,6-bisphosphatase I [EC:3.1.3.11]
K21398	SLC11A2,DMT1,NRAMP2	natural resistance-associated macrophage protein 2
K03574	mutT,NUDT15,MTH2	8-oxo-dGTP diphosphatase [EC:3.6.1.55]
K21135	mexM	membrane fusion protein, multidrug efflux system
K14393	actP	cation/acetate symporter
K07535	badH	2-hydroxycyclohexanecarboxyl-CoA dehydrogenase [EC:1.1.1.-]
K03809	wrbA	NAD(P)H dehydrogenase (quinone) [EC:1.6.5.2]
K00333	nuoD	NADH-quinone oxidoreductase subunit D [EC:7.1.1.2]
K15551	tauA	taurine transport system substrate-binding protein
K18979	queG	epoxyqueuosine reductase [EC:1.17.99.6]
K04765	mazG	nucleoside triphosphate diphosphatase [EC:3.6.1.9]
K00342	nuoM	NADH-quinone oxidoreductase subunit M [EC:7.1.1.2]
K12255	gbuA	guanidinobutyrase [EC:3.5.3.7]
K18067	pht4	phthalate 4,5-cis-dihydrodiol dehydrogenase [EC:1.3.1.64]
K03703	uvrC	excinuclease ABC subunit C
K11752	ribD	diaminohydroxyphosphoribosylaminopyrimidine deaminase / 5-amino-6-(5-phosphoribosylamino)uracil reductase [EC:3.5.4.26 1.1.1.193]
K02410	fliG	flagellar motor switch protein FliG
K15633	gpmI	2,3-bisphosphoglycerate-independent phosphoglycerate mutase [EC:5.4.2.12]
K07058	K07058	membrane protein
K12625	LSM6	U6 snRNA-associated Sm-like protein LSm6
K17323	glpQ	glycerol transport system permease protein
K01611	speD,AMD1	S-adenosylmethionine decarboxylase [EC:4.1.1.50]
K03010	RPB2,POLR2B	DNA-directed RNA polymerase II subunit RPB2 [EC:2.7.7.6]
K00288	MTHFD	methylenetetrahydrofolate dehydrogenase (NADP+) / methenyltetrahydrofolate cyclohydrolase / formyltetrahydrofolate synthetase [EC:1.5.1.5 3.5.4.9 6.3.4.3]
K01719	hemD,UROS	uroporphyrinogen-III synthase [EC:4.2.1.75]
K22306	gpgP	glucosyl-3-phosphoglycerate phosphatase [EC:3.1.3.85]
K03149	thiG	thiazole synthase [EC:2.8.1.10]
K07823	pcaF	3-oxoadipyl-CoA thiolase [EC:2.3.1.174]
K06173	truA,PUS1	tRNA pseudouridine38-40 synthase [EC:5.4.99.12]
K00477	PHYH	phytanoyl-CoA hydroxylase [EC:1.14.11.18]
K14540	rbgA	ribosome biogenesis GTPase A
K14560	IMP3	U3 small nucleolar ribonucleoprotein protein IMP3
K03664	smpB	SsrA-binding protein
K08903	psb28	photosystem II 13kDa protein
K15192	BTAF1,MOT1	TATA-binding protein-associated factor [EC:5.6.2.-]
K00097	pdxA	4-hydroxythreonine-4-phosphate dehydrogenase [EC:1.1.1.262]
K01840	manB	phosphomannomutase [EC:5.4.2.8]
K20034	dmdB	3-(methylthio)propionyl---CoA ligase [EC:6.2.1.44]
K17725	ETHE1	sulfur dioxygenase [EC:1.13.11.18]
K05569	mnhE,mrpE	multicomponent Na+:H+ antiporter subunit E
K16554	exoP,vpsO	polysaccharide biosynthesis transport protein [EC:2.7.10.3]
K08916	LHCB5	light-harvesting complex II chlorophyll a/b binding protein 5
K02967	RP-S2,MRPS2,rpsB	small subunit ribosomal protein S2
K03831	mogA	molybdopterin adenylyltransferase [EC:2.7.7.75]
K07019	K07019	uncharacterized protein
K22951	gag,gag-pol	HIV Gag or Gag-Pol polyprotein
K26178	fcr	flavanone/flavanol-cleaving reductase
K00459	ncd2,npd	nitronate monooxygenase [EC:1.13.12.16]
K23948	E1.6.5.9	NADH:quinone reductase (non-electrogenic) [EC:1.6.5.9]
K22073	IBA57	transferase CAF17, mitochondrial [EC:2.1.-.-]
K01560	E3.8.1.2	2-haloacid dehalogenase [EC:3.8.1.2]
K01961	accC	acetyl-CoA carboxylase, biotin carboxylase subunit [EC:6.4.1.2 6.3.4.14]
K01696	trpB	tryptophan synthase beta chain [EC:4.2.1.20]
K03342	pabBC	para-aminobenzoate synthetase / 4-amino-4-deoxychorismate lyase [EC:2.6.1.85 4.1.3.38]
K01265	map	methionyl aminopeptidase [EC:3.4.11.18]
K00413	CYC1,CYT1,petC	ubiquinol-cytochrome c reductase cytochrome c1 subunit
K01453	nylB	6-aminohexanoate-oligomer exohydrolase [EC:3.5.1.46]
K16028	asm17	O-methyltransferase
K24985	ribY	putative riboflavin transport system substrate-binding protein
K07742	ylxR	uncharacterized protein
K00617	sftT	6-deoxy-6-sulfo-D-fructose transaldolase [EC:2.2.1.14]
K01134	ARSA	arylsulfatase A [EC:3.1.6.8]
K08176	PHO84	MFS transporter, PHS family, inorganic phosphate transporter
K03621	plsX	phosphate acyltransferase [EC:2.3.1.274]
K02232	cobQ,cbiP	adenosylcobyric acid synthase [EC:6.3.5.10]
K13181	DDX27,DRS1	ATP-dependent RNA helicase DDX27 [EC:5.6.2.7]
K01392	THOP1	thimet oligopeptidase [EC:3.4.24.15]
K00796	folP	dihydropteroate synthase [EC:2.5.1.15]
K03629	recF	DNA replication and repair protein RecF
K05658	ABCB1,CD243	ATP-binding cassette, subfamily B (MDR/TAP), member 1 [EC:7.6.2.2]
K01817	trpF	phosphoribosylanthranilate isomerase [EC:5.3.1.24]
K00795	ispA	farnesyl diphosphate synthase [EC:2.5.1.1 2.5.1.10]
K02984	RP-S3Ae,RPS3A	small subunit ribosomal protein S3Ae
K07218	nosD	nitrous oxidase accessory protein
K00243	K00243	uncharacterized protein
K18200	PAL	peptidylamidoglycolate lyase [EC:4.3.2.5]
K00259	ald	alanine dehydrogenase [EC:1.4.1.1]
K05807	bamD	outer membrane protein assembly factor BamD
K22132	tcdA	tRNA threonylcarbamoyladenosine dehydratase
K02898	RP-L26e,RPL26	large subunit ribosomal protein L26e
K11635	yxdL	putative ABC transport system ATP-binding protein
K05567	mnhC,mrpC	multicomponent Na+:H+ antiporter subunit C
K01246	tag	DNA-3-methyladenine glycosylase I [EC:3.2.2.20]
K02847	waaL,rfaL	O-antigen ligase [EC:2.4.99.26]
K03366	butA,budC	meso-butanediol dehydrogenase / (S,S)-butanediol dehydrogenase / diacetyl reductase [EC:1.1.1.- 1.1.1.76 1.1.1.304]
K19597	golT	Au+-exporting ATPase [EC:3.6.1.-]
K02959	RP-S16,MRPS16,rpsP	small subunit ribosomal protein S16
K05298	GAPA	glyceraldehyde-3-phosphate dehydrogenase (NADP+) (phosphorylating) [EC:1.2.1.13]
K12319	GUCY1B	guanylate cyclase soluble subunit beta [EC:4.6.1.2]
K00643	E2.3.1.37,ALAS	5-aminolevulinate synthase [EC:2.3.1.37]
K22303	atsK	alkyl sulfatase [EC:1.14.11.77]
K13427	NOA1	nitric-oxide synthase, plant [EC:1.14.13.39]
K12883	NCBP2,CBP20	nuclear cap-binding protein subunit 2
K15264	NSUN5,WBSCR20,RCM1	25S rRNA (cytosine2278-C5)-methyltransferase [EC:2.1.1.311]
K08973	hemJ	protoporphyrinogen IX oxidase [EC:1.3.99.-]
K00164	OGDH,sucA	2-oxoglutarate dehydrogenase E1 component [EC:1.2.4.2]
K08852	ERN1	serine/threonine-protein kinase/endoribonuclease IRE1 [EC:2.7.11.1 3.1.26.-]
K00891	aroK,aroL	shikimate kinase [EC:2.7.1.71]
K20170	nicA1	nicotine oxidoreductase
K00933	E2.7.3.2	creatine kinase [EC:2.7.3.2]
K03704	cspA	cold shock protein
K22522	LOG	cytokinin riboside 5'-monophosphate phosphoribohydrolase [EC:3.2.2.-]
K01692	paaF,echA	enoyl-CoA hydratase [EC:4.2.1.17]
K02136	ATPeF1G,ATP5C1,ATP3	F-type H+-transporting ATPase subunit gamma
K09810	lolD	lipoprotein-releasing system ATP-binding protein [EC:7.6.2.-]
K15046	IVNS1ABP,NS1BP	influenza virus NS1A-binding protein
K23980	tpdA	cysteinylglycine-S-conjugate dipeptidase [EC:3.4.13.23]
K06179	rluC	23S rRNA pseudouridine955/2504/2580 synthase [EC:5.4.99.24]
K13291	TUT	terminal uridylyltransferase [EC:2.7.7.52]
K03880	ND3	NADH-ubiquinone oxidoreductase chain 3 [EC:7.1.1.2]
K06187	recR	recombination protein RecR
K02339	holC	DNA polymerase III subunit chi [EC:2.7.7.7]
K17218	sqr	sulfide:quinone oxidoreductase [EC:1.8.5.4]
K07936	RAN	GTP-binding nuclear protein Ran
K07346	fimC	fimbrial chaperone protein
K22589	thadh	threo-3-hydroxy-L-aspartate ammonia-lyase [EC:4.3.1.16]
K00306	PIPOX	sarcosine oxidase / L-pipecolate oxidase [EC:1.5.3.1 1.5.3.7]
K01928	murE	UDP-N-acetylmuramoyl-L-alanyl-D-glutamate--2,6-diaminopimelate ligase [EC:6.3.2.13]
K01092	E3.1.3.25,IMPA,suhB	myo-inositol-1(or 4)-monophosphatase [EC:3.1.3.25]
K00801	FDFT1	farnesyl-diphosphate farnesyltransferase [EC:2.5.1.21]
K02303	cobA	uroporphyrin-III C-methyltransferase [EC:2.1.1.107]
K08713	lctB	potassium channel LctB
K18532	AK6,FAP7	adenylate kinase [EC:2.7.4.3]
K21737	ACET6,DES6	acyl-lipid Delta6-acetylenase / acyl-lipid (9-3)-desaturase [EC:1.14.19.38 1.14.19.47]
K05383	cpeT	CpeT protein
K20851	agaA	alpha-agarase [EC:3.2.1.158]
K14857	SPB1,FTSJ3	AdoMet-dependent rRNA methyltransferase SPB1 [EC:2.1.1.-]
K06142	hlpA,ompH	outer membrane protein
K02528	ksgA	16S rRNA (adenine1518-N6/adenine1519-N6)-dimethyltransferase [EC:2.1.1.182]
K14555	UTP13,TBL3	U3 small nucleolar RNA-associated protein 13
K17737	dhcR	LysR family transcriptional regulator, carnitine catabolism transcriptional activator
K05814	ugpA	sn-glycerol 3-phosphate transport system permease protein
K03893	arsB	arsenical pump membrane protein
K07146	K07146	UPF0176 protein
K00645	fabD,MCAT,MCT1	[acyl-carrier-protein] S-malonyltransferase [EC:2.3.1.39]
K07447	ruvX	putative pre-16S rRNA nuclease [EC:3.1.-.-]
K00783	rlmH	23S rRNA (pseudouridine1915-N3)-methyltransferase [EC:2.1.1.177]
K09522	DNAJC2	DnaJ homolog subfamily C member 2
K22169	fpoN	F420H2 dehydrogenase subunit N [EC:1.5.98.3]
K04118	E1.3.1.62	pimeloyl-CoA dehydrogenase [EC:1.3.1.62]
K06045	shc	squalene-hopene/tetraprenyl-beta-curcumene cyclase [EC:5.4.99.17 4.2.1.129]
K03554	rdgC	recombination associated protein RdgC
K02705	psbC	photosystem II CP43 chlorophyll apoprotein
K12823	DDX5,DBP2	ATP-dependent RNA helicase DDX5/DBP2 [EC:5.6.2.7]
K15727	czcB,cusB,cnrB	membrane fusion protein, heavy metal efflux system
K11912	ppkA	serine/threonine-protein kinase PpkA [EC:2.7.11.1]
K05643	ABCA3	ATP-binding cassette, subfamily A (ABC1), member 3
K02982	RP-S3,rpsC	small subunit ribosomal protein S3
K17716	capD	UDP-glucose 4-epimerase [EC:5.1.3.2]
K07251	thiK	thiamine kinase [EC:2.7.1.89]
K11108	RCL1	RNA 3'-terminal phosphate cyclase-like protein
K01715	crt	enoyl-CoA hydratase [EC:4.2.1.17]
K16267	zipB	zinc and cadmium transporter
K01801	nagL	maleylpyruvate isomerase [EC:5.2.1.4]
K21396	WHT	ATP-binding cassette, subfamily G (WHITE), eye pigment precursor transporter
K05773	tupB,vupB	tungstate transport system permease protein
K00469	MIOX	inositol oxygenase [EC:1.13.99.1]
K00064	E1.1.1.122	D-threo-aldose 1-dehydrogenase [EC:1.1.1.122]
K10206	E2.6.1.83	LL-diaminopimelate aminotransferase [EC:2.6.1.83]
K01915	glnA,GLUL	glutamine synthetase [EC:6.3.1.2]
K08693	yfkN	2',3'-cyclic-nucleotide 2'-phosphodiesterase / 3'-nucleotidase / 5'-nucleotidase [EC:3.1.4.16 3.1.3.6 3.1.3.5]
K08296	sixA	phosphohistidine phosphatase [EC:3.1.3.-]
K14571	RIX7,NVL	ribosome biogenesis ATPase
K09125	yhhQ	queuosine precursor transporter
K03296	TC.HAE1	hydrophobic/amphiphilic exporter-1 (mainly G- bacteria), HAE1 family
K01633	folB	7,8-dihydroneopterin aldolase/epimerase/oxygenase [EC:4.1.2.25 5.1.99.8 1.13.11.81]
K03166	top6A	DNA topoisomerase VI subunit A [EC:5.6.2.2]
K02292	crtO	beta-carotene ketolase (CrtO type)
K21639	E1.4.3.25	L-arginine oxidase [EC:1.4.3.25]
K09837	LUT1,CYP97C1	carotenoid epsilon hydroxylase [EC:1.14.14.158]
K07738	nrdR	transcriptional repressor NrdR
K01876	DARS2,aspS	aspartyl-tRNA synthetase [EC:6.1.1.12]
K14633	gra6,RED2	ketoreductase RED2 [EC:1.1.1.-]
K17241	aguE	alpha-1,4-digalacturonate transport system substrate-binding protein
K09486	HYOU1	hypoxia up-regulated 1
K01255	CARP,pepA	leucyl aminopeptidase [EC:3.4.11.1]
K18353	vanJ	vancomycin resistance protein VanJ
K03097	CSNK2A	casein kinase II subunit alpha [EC:2.7.11.1]
K08602	pepF,pepB	oligoendopeptidase F [EC:3.4.24.-]
K09938	K09938	uncharacterized protein
K08726	EPHX2	soluble epoxide hydrolase / lipid-phosphate phosphatase [EC:3.3.2.10 3.1.3.76]
K20679	fdtA	TDP-4-oxo-6-deoxy-alpha-D-glucose-3,4-oxoisomerase [EC:5.3.2.3]
K00284	GLU,gltS	glutamate synthase (ferredoxin) [EC:1.4.7.1]
K07167	chrR	putative transcriptional regulator
K14777	DDX47,RRP3	ATP-dependent RNA helicase DDX47/RRP3 [EC:5.6.2.7]
K22109	gbsR	HTH-type transcriptional regulator, glycine betaine synthesis regulator
K00433	cpo	non-heme chloroperoxidase [EC:1.11.1.10]
K19802	ycjG,ykfB,dgcA	L-Ala-D/L-Glu epimerase / N-acetyl-D-glutamate racemase [EC:5.1.1.20 5.1.1.25]
K16138	uidR	TetR/AcrR family transcriptional regulator, repressor for uid operon
K25939	BDH2	4-oxoproline reductase [EC:1.1.1.104]
K25525	pvcD	paerucumarin biosynthesis protein PvcD
K02173	yggC	putative kinase
K09515	DNAJB9	DnaJ homolog subfamily B member 9
K07126	K07126	uncharacterized protein
K03742	pncC	nicotinamide-nucleotide amidase [EC:3.5.1.42]
K01522	FHIT	bis(5'-adenosyl)-triphosphatase [EC:3.6.1.29]
K19001	HELLS,DDM1	ATP-dependent DNA helicase
K03521	fixA,etfB	electron transfer flavoprotein beta subunit
K06940	K06940	uncharacterized protein
K13447	RBOH	respiratory burst oxidase [EC:1.6.3.- 1.11.1.-]
K06965	PELO,DOM34,pelA	protein pelota
K13289	CTSA,CPY	cathepsin A (carboxypeptidase C) [EC:3.4.16.5]
K09869	AQP8	aquaporin-8
K13049	PM20D1	carboxypeptidase PM20D1 [EC:3.4.17.-]
K18602	K18602	malonic semialdehyde reductase [EC:1.1.1.-]
K15377	SLC44A2_4_5	solute carrier family 44 (choline transporter-like protein), member 2/4/5
K21394	yiaM	TRAP-type transport system small permease protein
K16639	LACTB2	endoribonuclease LACTB2 [EC:3.1.27.-]
K13449	PR1	pathogenesis-related protein 1
K01887	RARS,argS	arginyl-tRNA synthetase [EC:6.1.1.19]
K06960	K06960	uncharacterized protein
K16095	bacC	bacitracin synthase 3
K00331	nuoB	NADH-quinone oxidoreductase subunit B [EC:7.1.1.2]
K16291	erfK	L,D-transpeptidase ErfK/SrfK
K04117	aliB	cyclohexanecarboxyl-CoA dehydrogenase [EC:1.3.99.-]
K04027	eutM	ethanolamine utilization protein EutM
[truncated: 3,177 more rows]

## Sheet: Supplementary Table S5C
Suuplementary Table S5C. List of differentially expressed morphology and maintenance activity genes in the C and TN treatment based on KEGG database
KEGG_KO	KEGG category	KEGG sub-category	Gene	Description	Process	Type	Treatment
K13195	Genetic Information Processing	Folding, Sorting and Degradation	CIRBP	cold-inducible RNA-binding protein	Cold stress	Down	C
K03307	Environmental Information Processing	Membrane Transport	TC.SSS	solute:Na symporter, SSS family	Osmoregulation	Down	C
K02985	Genetic Information Processing	Translation	RP-S3e,RPS3	small subunit ribosomal protein S3e	Ribosome biogenesis	Down	C
K03320	Environmental Information Processing	Membrane Transport	amt,AMT,MEP	ammonium transporter, Amt family	Transporter	Down	C
K20989	Environmental Information Processing	Membrane Transport	DUR3	urea-proton symporter	Transporter	Down	C
K00371	Metabolism	Energy Metabolism	narH,narY,nxrB	nitrate reductase / nitrite oxidoreductase, beta subunit [EC:1.7.5.1 1.7.99.-]	Nitrogen metabolism	Down	C
K06909	Genetic Information Processing	Replication and Repair	xtmB	phage terminase large subunit	Bacteriophage	Up	TN
K02334	Genetic Information Processing	Replication and Repair	dpo	DNA polymerase bacteriophage-type [EC:2.7.7.7]	Bacteriophage	Up	TN
K02480	Environmental Information Processing	Signal Transduction	K02480	two-component system, NarL family, sensor kinase [EC:2.7.13.3]	Biofilm	Up	TN
K10924	Cellular Processes	Cell Motility	mshA	MSHA pilin protein MshA	Biofilm	Up	TN
K20950	Cellular Processes	Cell Motility	vpsQ	polysaccharide biosynthesis protein VpsQ	Biofilm	Up	TN
K13584	Cellular Processes	Cell Growth and Death	ctrA	two-component system, cell cycle response regulator CtrA	Cell cycle	Up	TN
K12512	Cellular Processes	Cell Motility	tadD	tight adherence protein D	Cell-cell communication	Up	TN
K09812	Cellular Processes	Cell Growth and Death	ftsE	cell division transport system ATP-binding protein	Cell division	Up	TN
K03497	Cellular Processes	Cell Growth and Death	parB,spo0J	ParB family transcriptional regulator, chromosome partitioning protein	Cell division	Up	TN
K07504	Cellular Processes	Defense Mechanisms	K07504	predicted type IV restriction endonuclease	Defense	Up	TN
K03427	Cellular Processes	Defense Mechanisms	hsdM	type I restriction enzyme M protein [EC:2.1.1.72]	Defense	Up	TN
K11901	Environmental Information Processing	Cell Motility	impB	type VI secretion system protein ImpB	Cell-cell communication	Up	TN
K11897	Environmental Information Processing	Cell Motility	impF	type VI secretion system protein ImpF	Cell-cell communication	Up	TN
K03580	Genetic Information Processing	Folding, Sorting and Degradation	hepA	ATP-dependent helicase HepA [EC:5.6.2.-]	DNA repair	Up	TN
K19789	Genetic Information Processing	Replication and Repair	radD	DNA repair protein RadD	DNA repair	Up	TN
K07458	Genetic Information Processing	Replication and Repair	vsr	DNA mismatch endonuclease, patch repair protein [EC:3.1.-.-]	DNA repair	Up	TN
K02407	Cellular Processes	Cell Motility	fliD	flagellar hook-associated protein 2	Flagellar motility	Up	TN
K06603	Cellular Processes	Cell Motility	flaG	flagellar protein FlaG	Flagellar motility	Up	TN
K10942	Cellular Processes	Signal Transduction	flrB,fleS,flaL	two-component system, sensor histidine kinase FlrB [EC:2.7.13.3]	Flagellar motility	Up	TN
K02419	Cellular Processes	Cell Motility	fliP	flagellar biosynthesis protein FliP	Flagellar motility	Up	TN
K07692	Cellular Processes	Signal Transduction	degU	two-component system, NarL family, response regulator DegU	Flagellar motility	Up	TN
K02390	Cellular Processes	Cell Motility	flgE	flagellar hook protein FlgE	Flagellar motility	Up	TN
K02401	Cellular Processes	Cell Motility	flhB	flagellar biosynthesis protein FlhB	Flagellar motility	Up	TN
K07712	Metabolism	Signal Transduction	glnG,ntrC	two-component system, NtrC family, nitrogen regulation response regulator GlnG	Nitrogen metabolism	Up	TN
K02674	Cellular Processes	Cell Motility	pilY1	type IV pilus assembly protein PilY1	Pili	Up	TN
K08675	Genetic Information Processing	Folding, Sorting and Degradation	PRSS15,PIM1	ATP-dependent Lon protease [EC:3.4.21.53]	Protein turnover	Up	TN
K05844	Genetic Information Processing	Folding, Sorting and Degradation	rimK	ribosomal protein S6--L-glutamate ligase [EC:6.3.2.-]	Ribosome modification	Up	TN
K03410	Environmental Information Processing	Signal Transduction	cheC	chemotaxis protein CheC	Signal transduction	Up	TN
K07657	Environmental Information Processing	Signal Transduction	phoB	two-component system, OmpR family, phosphate regulon response regulator PhoB	Signal transduction	Up	TN
K03407	Environmental Information Processing	Signal Transduction	cheA	two-component system, chemotaxis family, sensor kinase CheA [EC:2.7.13.3]	Signal transduction	Up	TN
K07672	Environmental Information Processing	Signal Transduction	trcR	two-component system, OmpR family, response regulator TrcR	Signal transduction	Up	TN
K07652	Environmental Information Processing	Signal Transduction	vicK	two-component system, OmpR family, sensor histidine kinase VicK [EC:2.7.13.3]	Signal transduction	Up	TN
K03406	Environmental Information Processing	Signal Transduction	mcp	methyl-accepting chemotaxis protein	Signal transduction	Up	TN
K03414	Environmental Information Processing	Signal Transduction	cheZ	chemotaxis protein CheZ	Signal transduction	Up	TN
K13993	Genetic Information Processing	Signal Transduction	HSP20	HSP20 family protein	Stress response	Up	TN
K03087	Genetic Information Processing	Transcription	rpoS	RNA polymerase nonessential primary-like sigma factor	Stress response	Up	TN
K03088	Genetic Information Processing	Transcription	rpoE	RNA polymerase sigma-70 factor, ECF subfamily	Stress response	Up	TN
K21405	Genetic Information Processing	Transcription	acoR	sigma-54 dependent transcriptional regulator, acetoin dehydrogenase operon transcriptional activator AcoR	Stress response	Up	TN
K03092	Genetic Information Processing	Transcription	rpoN	RNA polymerase sigma-54 factor	Stress response	Up	TN
K02453	Environmental Information Processing	Membrane Transport	gspD	general secretion pathway protein D	Transporter	Up	TN
K03220	Environmental Information Processing	Membrane Transport	yscD,sctD,ssaD	type III secretion protein D	Transporter	Up	TN
K00349	Metabolism	Energy Metabolism	nqrD	Na+transporting NADH:ubiquinone oxidoreductase subunit D [EC:7.2.1.1]	Transporter	Up	TN
K00350	Metabolism	Energy Metabolism	nqrE	Na+transporting NADH:ubiquinone oxidoreductase subunit E [EC:7.2.1.1]	Transporter	Up	TN
K00351	Metabolism	Energy Metabolism	nqrF	Na+transporting NADH:ubiquinone oxidoreductase subunit F [EC:7.2.1.1]	Transporter	Up	TN
K00348	Metabolism	Energy Metabolism	nqrC	Na+transporting NADH:ubiquinone oxidoreductase subunit C [EC:7.2.1.1]	Transporter	Up	TN
K03762	Environmental Information Processing	Membrane Transport	proP	MFS transporter, MHS family, proline/betaine transporter	Transporter	Up	TN
K00347	Metabolism	Energy Metabolism	nqrB	Na+transporting NADH:ubiquinone oxidoreductase subunit B [EC:7.2.1.1]	Transporter	Up	TN
K02843	Metabolism	Glycan Biosynthesis and Metabolism	waaF,rfaF	lipopolysaccharide heptosyltransferase II [EC:2.4.99.24]	Lipopolysaccharide biosynthesis	Up	TN
