# Supplementary material for: Prokaryotic morphological features and maintenance activities governed by seasonal productivity conditions
Source: FEMS Microbiol Ecol. 2024 Sep 11;100(11):fiae121. doi: 10.1093/femsec/fiae121 (PMC11556340; doi:10.1093/femsec/fiae121)
Supplement: fiae121_Supplemental_Files [file fiae121_supplemental_files.zip › MS2_Supplementary Data_Table S6.xlsx]

## Sheet: Supplementary Table S6
Supplementary Table S6. Maintenance activity genes and morphology gene list compiled from the literature
Genes	Sub_category	Category
ccdA	DNA_replication	Defense_mechanisms
ccdB	DNA_replication	Defense_mechanisms
parD	DNA_replication	Defense_mechanisms
parE	DNA_replication	Defense_mechanisms
hipA	mRNA_synthesis	Defense_mechanisms
hipB	mRNA_synthesis	Defense_mechanisms
relB	Macromolecular_synthesis	Defense_mechanisms
relE	Macromolecular_synthesis	Defense_mechanisms
doc	Macromolecular_synthesis	Defense_mechanisms
phd	Macromolecular_synthesis	Defense_mechanisms
vapB	Macromolecular_synthesis	Defense_mechanisms
vapC	Macromolecular_synthesis	Defense_mechanisms
mazE	Macromolecular_synthesis	Defense_mechanisms
mazF	Macromolecular_synthesis	Defense_mechanisms
mqsA	Macromolecular_synthesis	Defense_mechanisms
mqsR	Macromolecular_synthesis	Defense_mechanisms
sok	Membrane_disruption	Defense_mechanisms
hokTisB	Membrane_disruption	Defense_mechanisms
istR	Membrane_disruption	Defense_mechanisms
toxN	Phage_infections	Defense_mechanisms
toxI	Phage_infections	Defense_mechanisms
cbtA	Cytoskeletal_polymerization	Defense_mechanisms
cbtE	Cytoskeletal_polymerization	Defense_mechanisms
hsdM	Type_1_restricion-modification	Defense_mechanisms
hsdS	Type_1_restricion-modification	Defense_mechanisms
hsdR	Type_1_restricion-modification	Defense_mechanisms
mod	Type_3_restriction-modification	Defense_mechanisms
res	Type_3_restriction-modification	Defense_mechanisms
mcrA	Type_4_restriction-modification	Defense_mechanisms
mcrB	Type_4_restriction-modification	Defense_mechanisms
cas3	Crispr-Cas_system	Defense_mechanisms
cas9	Crispr-Cas_system	Defense_mechanisms
cas10	Crispr-Cas_system	Defense_mechanisms
motA	Flagellar_motor_proteins	Flagellar_motor_proteins
motB	Flagellar_motor_proteins	Flagellar_motor_proteins
fliG	Flagellar_motor_proteins	Flagellar_motor_proteins
fliM	Flagellar_motor_proteins	Flagellar_motor_proteins
fliN	Flagellar_motor_proteins	Flagellar_motor_proteins
ompF	osmoregulatory_genes	osmoregulatory_genes
ompC	osmoregulatory_genes	osmoregulatory_genes
envZ	osmoregulatory_genes	osmoregulatory_genes
ompR	osmoregulatory_genes	osmoregulatory_genes
kdpD	osmoregulatory_genes	osmoregulatory_genes
kdpE	osmoregulatory_genes	osmoregulatory_genes
proU	osmoregulatory_genes	osmoregulatory_genes
proV	osmoregulatory_genes	osmoregulatory_genes
proW	osmoregulatory_genes	osmoregulatory_genes
proX	osmoregulatory_genes	osmoregulatory_genes
mtrB	osmoregulatory_genes	osmoregulatory_genes
mtrA	osmoregulatory_genes	osmoregulatory_genes
putP	osmoregulatory_genes	osmoregulatory_genes
otsA	osmoregulatory_genes	osmoregulatory_genes
otsB	osmoregulatory_genes	osmoregulatory_genes
bet	osmoregulatory_genes	osmoregulatory_genes
COG1125	osmoregulatory_genes	osmoregulatory_genes
COG4175	osmoregulatory_genes	osmoregulatory_genes
COG1174	osmoregulatory_genes	osmoregulatory_genes
COG4176	osmoregulatory_genes	osmoregulatory_genes
COG1292	osmoregulatory_genes	osmoregulatory_genes
COG1732	osmoregulatory_genes	osmoregulatory_genes
COG2303	osmoregulatory_genes	osmoregulatory_genes
COG0380	osmoregulatory_genes	osmoregulatory_genes
COG1877	osmoregulatory_genes	osmoregulatory_genes
COG3280	osmoregulatory_genes	osmoregulatory_genes
COG3280	osmoregulatory_genes	osmoregulatory_genes
COG0591	osmoregulatory_genes	osmoregulatory_genes
COG3004	osmoregulatory_genes	osmoregulatory_genes
COG1055	osmoregulatory_genes	osmoregulatory_genes
COG0025	osmoregulatory_genes	osmoregulatory_genes
COG0651	osmoregulatory_genes	osmoregulatory_genes
COG1009	osmoregulatory_genes	osmoregulatory_genes
COG1320	osmoregulatory_genes	osmoregulatory_genes
trx1	Protein_Repair	Macromolecular_turnover
trx2	Protein_Repair	Macromolecular_turnover
grxs	Protein_Repair	Macromolecular_turnover
msrsA	Protein_Repair	Macromolecular_turnover
msrsB	Protein_Repair	Macromolecular_turnover
msrsC	Protein_Repair	Macromolecular_turnover
bisC	Protein_Repair	Macromolecular_turnover
phaA	Lipid_transport_and_metabolism	Macromolecular_turnover
phaB	Lipid_transport_and_metabolism	Macromolecular_turnover
phaC	Lipid_transport_and_metabolism	Macromolecular_turnover
phaD	Lipid_transport_and_metabolism	Macromolecular_turnover
phaE	Lipid_transport_and_metabolism	Macromolecular_turnover
phaF	Lipid_transport_and_metabolism	Macromolecular_turnover
phaI	Lipid_transport_and_metabolism	Macromolecular_turnover
phaP	Lipid_transport_and_metabolism	Macromolecular_turnover
phaR	Lipid_transport_and_metabolism	Macromolecular_turnover
katG	Oxidative_stress
ahpC	Oxidative_stress
ahpF	Oxidative_stress
soxR	Oxidative_stress
soxS	Oxidative_stress
gorA	Oxidative_stress
grxA	Oxidative_stress
trxC	Oxidative_stress
nfo	Oxidative_stress
dps	Oxidative_stress
fur	Oxidative_stress
sodA	Oxidative_stress
zwf	Oxidative_stress
fur	Oxidative_stress
fumC	Oxidative_stress
acnA	Oxidative_stress
fpr	Oxidative_stress
fldA	Oxidative_stress
fldB	Oxidative_stress
rSP_2389	Oxidative_stress
rSP_0799	Oxidative_stress
COG0753	Oxidative_stress
COG0678	Oxidative_stress
COG1225	Oxidative_stress
COG0386	Oxidative_stress
COG0421	Oxidative_stress
COG0492	Oxidative_stress
COG0491	Oxidative_stress
ompA	Outer_membrane_vesicles
nlpl	Outer_membrane_vesicles
tolR	Outer_membrane_vesicles
rfaE	Outer_membrane_vesicles
waaC	Outer_membrane_vesicles
yipP	Outer_membrane_vesicles
mrcB	Outer_membrane_vesicles
degS	Outer_membrane_vesicles
hns	Outer_membrane_vesicles
envC	Outer_membrane_vesicles
pmrC	Outer_membrane_vesicles
cptA	Outer_membrane_vesicles
eptA	Outer_membrane_vesicles
htrA	Outer_membrane_vesicles
dsbl	Outer_membrane_vesicles
natA	ion_gradients
natB	ion_gradients
epsA	Exopolysaccharide_production
epsB	Exopolysaccharide_production
epsD	Exopolysaccharide_production
epsE	Exopolysaccharide_production
epsF	Exopolysaccharide_production
epsH	Exopolysaccharide_production
epsJ	Exopolysaccharide_production
epsL	Exopolysaccharide_production
epsP	Exopolysaccharide_production
atpI	ATP_synthase_gene	F1-F0_ATP_synthase_gene
atpB	ATP_synthase_gene	F1-F0_ATP_synthase_gene
atpE	ATP_synthase_gene	F1-F0_ATP_synthase_gene
atpF	ATP_synthase_gene	F1-F0_ATP_synthase_gene
atpH	ATP_synthase_gene	F1-F0_ATP_synthase_gene
atpA	ATP_synthase_gene	F1-F0_ATP_synthase_gene
atpG	ATP_synthase_gene	F1-F0_ATP_synthase_gene
atpD	ATP_synthase_gene	F1-F0_ATP_synthase_gene
atpC	ATP_synthase_gene	F1-F0_ATP_synthase_gene
mreB	cell_shape
ccmA	cell_shape
crvA	cell_shape
csd1	cell_shape
csd2	cell_shape
rodA	cell_shape
parM	cell_shape
creS	cell_shape
traL	conjugation
traA	conjugation
traB	conjugation
traC	conjugation
traD	conjugation
traE	conjugation
traF	conjugation
traG	conjugation
traH	conjugation
traI	conjugation
traK	conjugation
traL	conjugation
traM	conjugation
traN	conjugation
traP	conjugation
traQ	conjugation
traS	conjugation
traT	conjugation
traU	conjugation
traV	conjugation
traW	conjugation
COG0187	DNA_replication_and_repair
COG0188	DNA_replication_and_repair
COG0353	DNA_replication_and_repair
COG0467	DNA_replication_and_repair
COG0468	DNA_replication_and_repair
COG0497	DNA_replication_and_repair
COG0514	DNA_replication_and_repair
COG1199	DNA_replication_and_repair
COG0042	translation_and_transcription_factors
COG1179	translation_and_transcription_factors
COG0050	translation_and_transcription_factors
COG0480	translation_and_transcription_factors
COG0532	translation_and_transcription_factors
COG0290	translation_and_transcription_factors
COG0195	translation_and_transcription_factors
COG0781	translation_and_transcription_factors
COG0513	translation_and_transcription_factors
COG1061	translation_and_transcription_factors
COG0553	translation_and_transcription_factors
COG4581	translation_and_transcription_factors
adhP	Metabolism
amyA	Metabolism
dkgV	Metabolism
fbaB	Metabolism
gabD	Metabolism
hdhA	Metabolism
hycF	Metabolism
IdcC	Metabolism
narU	Metabolism
narY	Metabolism
poxB	Metabolism
qor	Metabolism
talA	Metabolism
tam	Metabolism
tktB	Metabolism
ugp	Metabolism
ybaS	Metabolism
ybaY	Metabolism
ycaC	Metabolism
yfcF	Metabolism
ygjG	Metabolism
yhfW	Metabolism
yjcS	Metabolism
yjgB	Metabolism
yncG	Metabolism
ysgA	Metabolism
artM	Transport_and_membrane
artP	Transport_and_membrane
blc	Transport_and_membrane
eutH	Transport_and_membrane
gabP	Transport_and_membrane
mscL	Transport_and_membrane
potF	Transport_and_membrane
rssA	Transport_and_membrane
ugpB	Transport_and_membrane
ugpC	Transport_and_membrane
ybiO	Transport_and_membrane
ybiP	Transport_and_membrane
ydcS	Transport_and_membrane
ydhJ	Transport_and_membrane
yeaY	Transport_and_membrane
yebS	Transport_and_membrane
yhhT	Transport_and_membrane
yhiD	Transport_and_membrane
yphA	Transport_and_membrane
yqaE	Transport_and_membrane
aidB	Adaptation_to_stress
bfr	Adaptation_to_stress
dps	Adaptation_to_stress
gadA	Adaptation_to_stress
gadB	Adaptation_to_stress
katE	Adaptation_to_stress
osmB	Adaptation_to_stress
osmC	Adaptation_to_stress
osmY	Adaptation_to_stress
otsA	Adaptation_to_stress
otsB	Adaptation_to_stress
psiF	Adaptation_to_stress
treA	Adaptation_to_stress
treF	Adaptation_to_stress
uspB	Adaptation_to_stress
gadC	Adaptation_to_stress
cbpA	Protein_processing
hchA	Protein_processing
hycI	Protein_processing
rpsV	Protein_processing
ycfF	Protein_processing
ylgH	Protein_processing
yhbO	Protein_processing
